# Supplementary material for: DNA barcoding and molecular identification of field-collected Culicoides larvae in the Niayes area of Senegal
Source: Parasit Vectors. 2018 Dec 3;11:615. doi: 10.1186/s13071-018-3176-y (PMC6276223; doi:10.1186/s13071-018-3176-y)
Supplement: Supplementary file 3 — Table S1. Details of 1131 cox1 sequences representing 40 Afrotropical Culicoides species submitted to BOLD database under the project code “AFCUL”. (XLSX 56 kb) [file 13071_2018_3176_MOESM3_ESM.xlsx]

## Sheet: Table S1
Project Code	Process ID	Sample ID	Species	Life Stage	COI-5P Seq. Length
AFCUL	AFCUL001-18	A10APHSEN	Culicoides similis	Adult	690[0n]
AFCUL	AFCUL002-18	A10BPHSEN	Culicoides distinctipennis	Adult	685[0n]
AFCUL	AFCUL003-18	A10DPHSEN	Culicoides distinctipennis	Adult	683[0n]
AFCUL	AFCUL004-18	A11HPHSEN	Culicoides imicola	Adult	687[0n]
AFCUL	AFCUL005-18	A12BPHSEN	Culicoides imicola	Adult	680[0n]
AFCUL	AFCUL006-18	A12DPHSEN	Culicoides imicola	Adult	624[0n]
AFCUL	AFCUL007-18	A12GPHSEN	Culicoides imicola	Adult	688[0n]
AFCUL	AFCUL008-18	A12HPHSEN	Culicoides austeni	Adult	634[0n]
AFCUL	AFCUL009-18	A2HSWZW	Culicoides imicola	Adult	687[0n]
AFCUL	AFCUL010-18	A7EMAZW	Culicoides tuttifrutti	Adult	678[0n]
AFCUL	AFCUL011-18	A7GMAZW	Culicoides tuttifrutti	Adult	679[0n]
AFCUL	AFCUL012-18	A7HMAZW	Culicoides tuttifrutti	Adult	690[0n]
AFCUL	AFCUL013-18	A8DSWZW	Culicoides ravus	Adult	687[0n]
AFCUL	AFCUL014-18	A8GSWZW	Culicoides ravus	Adult	688[0n]
AFCUL	AFCUL015-18	A9AMAZW	Culicoides subschultzei	Adult	676[0n]
AFCUL	AFCUL016-18	B1AMAMG	Culicoides nevilli	Adult	686[0n]
AFCUL	AFCUL017-18	B1BMAMG	Culicoides nevilli	Adult	680[0n]
AFCUL	AFCUL018-18	B1CMAMG	Culicoides nevilli	Adult	681[0n]
AFCUL	AFCUL019-18	B1DMAMG	Culicoides nevilli	Adult	681[0n]
AFCUL	AFCUL020-18	B1FMAMG	Culicoides enderleini	Adult	683[0n]
AFCUL	AFCUL021-18	B1GMAMG	Culicoides enderleini	Adult	680[0n]
AFCUL	AFCUL022-18	B1HMAMG	Culicoides enderleini	Adult	687[0n]
AFCUL	AFCUL023-18	B2AMAMG	Culicoides zuluensis	Adult	687[0n]
AFCUL	AFCUL024-18	B2BMAMG	Culicoides zuluensis	Adult	681[0n]
AFCUL	AFCUL025-18	B2CMAMG	Culicoides zuluensis	Adult	686[0n]
AFCUL	AFCUL026-18	B2DMAMG	Culicoides imicola	Adult	683[0n]
AFCUL	AFCUL027-18	B3BMAMG	Culicoides bolitinos	Adult	683[0n]
AFCUL	AFCUL028-18	B3CMAMG	Culicoides zuluensis	Adult	680[0n]
AFCUL	AFCUL029-18	B3DMAMG	Culicoides zuluensis	Adult	680[0n]
AFCUL	AFCUL030-18	B3FMAMG	Culicoides nevilli	Adult	681[0n]
AFCUL	AFCUL031-18	B3HMAMZ	Culicoides schultzei	Adult	680[0n]
AFCUL	AFCUL032-18	B4DMAMZ	Culicoides subschultzei	Adult	671[0n]
AFCUL	AFCUL033-18	B4FMAMZ	Culicoides schultzei	Adult	679[0n]
AFCUL	AFCUL034-18	B5AMAMZ	Culicoides subschultzei	Adult	672[0n]
AFCUL	AFCUL035-18	B5CMAMZ	Culicoides imicola	Adult	668[0n]
AFCUL	AFCUL036-18	B5DMAMZ	Culicoides imicola	Adult	684[0n]
AFCUL	AFCUL037-18	B5EMAMZ	Culicoides bolitinos	Adult	682[0n]
AFCUL	AFCUL038-18	B5HMAMZ	Culicoides subschultzei	Adult	672[0n]
AFCUL	AFCUL039-18	B6AMAMZ	Culicoides subschultzei	Adult	671[0n]
AFCUL	AFCUL040-18	B6CMAMZ	Culicoides subschultzei	Adult	670[0n]
AFCUL	AFCUL041-18	B6FMAMZ	Culicoides enderleini	Adult	684[0n]
AFCUL	AFCUL042-18	B6GMAMZ	Culicoides enderleini	Adult	683[0n]
AFCUL	AFCUL043-18	B6HMAMZ	Culicoides enderleini	Adult	681[0n]
AFCUL	AFCUL044-18	B7ANGSEN	Culicoides murphy	Adult	684[0n]
AFCUL	AFCUL045-18	B7BNGSEN	Culicoides murphy	Adult	681[0n]
AFCUL	AFCUL046-18	B7DNGSEN	Culicoides murphy	Adult	683[0n]
AFCUL	AFCUL047-18	B7FNGSEN	Culicoides murphy	Adult	679[0n]
AFCUL	AFCUL048-18	B7GNGSEN	Culicoides murphy	Adult	684[0n]
AFCUL	AFCUL049-18	B7HNGSEN	Culicoides murphy	Adult	681[0n]
AFCUL	AFCUL050-18	B8APHSEN	Culicoides murphy	Adult	681[0n]
AFCUL	AFCUL051-18	B8BPHSEN	Culicoides murphy	Adult	681[0n]
AFCUL	AFCUL052-18	B8CPOSEN	Culicoides pseudopallidipennis	Adult	686[0n]
AFCUL	AFCUL053-18	B8DPHSEN	Culicoides murphy	Adult	680[0n]
AFCUL	AFCUL054-18	B8EPHSEN	Culicoides murphy	Adult	680[0n]
AFCUL	AFCUL055-18	B8FPHSEN	Culicoides murphy	Adult	680[0n]
AFCUL	AFCUL056-18	B8GPHSEN	Culicoides murphy	Adult	679[0n]
AFCUL	AFCUL057-18	B8HPHSEN	Culicoides murphy	Adult	681[0n]
AFCUL	AFCUL058-18	B9APOSEN	Culicoides imicola	Adult	680[0n]
AFCUL	AFCUL059-18	B9GMBSEN	Culicoides murphy	Adult	681[0n]
AFCUL	AFCUL060-18	B9HMBSEN	Culicoides murphy	Adult	680[0n]
AFCUL	AFCUL061-18	BF.BB.01	Culicoides miombo	Adult	666[0n]
AFCUL	AFCUL062-18	BJ.TR.13	Culicoides pseudopallidipennis	Adult	666[0n]
AFCUL	AFCUL063-18	BJ.TR.14	Culicoides pseudopallidipennis	Adult	663[0n]
AFCUL	AFCUL064-18	C11ASARSEN	Culicoides oxystoma	Adult	653[0n]
AFCUL	AFCUL065-18	C12CSARSEN	Culicoides similis	Adult	670[0n]
AFCUL	AFCUL066-18	C12DSARSEN	Culicoides oxystoma	Adult	668[0n]
AFCUL	AFCUL067-18	C12HMBSEN	Culicoides oxystoma	Adult	681[0n]
AFCUL	AFCUL068-18	C1AMBSEN	Culicoides moreli	Adult	683[0n]
AFCUL	AFCUL069-18	C1BMBSEN	Culicoides moreli	Adult	687[0n]
AFCUL	AFCUL070-18	C1CMBSEN	Culicoides moreli	Adult	686[0n]
AFCUL	AFCUL071-18	C1DMBSEN	Culicoides moreli	Adult	684[0n]
AFCUL	AFCUL072-18	C1EMBSEN	Culicoides moreli	Adult	680[0n]
AFCUL	AFCUL073-18	C1FMBSEN	Culicoides moreli	Adult	681[0n]
AFCUL	AFCUL074-18	C2ATHSEN	Culicoides pseudopallidipennis	Adult	681[0n]
AFCUL	AFCUL075-18	C2BTHSEN	Culicoides pseudopallidipennis	Adult	688[0n]
AFCUL	AFCUL076-18	C2DTHSEN	Culicoides pseudopallidipennis	Adult	663[0n]
AFCUL	AFCUL077-18	C2FTHSEN	Culicoides pseudopallidipennis	Adult	679[0n]
AFCUL	AFCUL078-18	C3BTHSEN	Culicoides pseudopallidipennis	Adult	672[0n]
AFCUL	AFCUL079-18	C3CTHSEN	Culicoides pseudopallidipennis	Adult	667[0n]
AFCUL	AFCUL080-18	C3GTHSEN	Culicoides pseudopallidipennis	Adult	669[0n]
AFCUL	AFCUL081-18	C4CMBSEN	Culicoides similis	Adult	680[0n]
AFCUL	AFCUL082-18	C4DMBSEN	Culicoides similis	Adult	692[0n]
AFCUL	AFCUL083-18	C4EMBSEN	Culicoides similis	Adult	694[0n]
AFCUL	AFCUL084-18	C4GMBSEN	Culicoides oxystoma	Adult	680[0n]
AFCUL	AFCUL085-18	C4HMBSEN	Culicoides oxystoma	Adult	679[0n]
AFCUL	AFCUL086-18	C5AMBSEN	Culicoides oxystoma	Adult	678[0n]
AFCUL	AFCUL087-18	C5BMBSEN	Culicoides oxystoma	Adult	678[0n]
AFCUL	AFCUL088-18	C5DMBSEN	Culicoides oxystoma	Adult	680[0n]
AFCUL	AFCUL089-18	C5EMBSEN	Culicoides enderleini	Adult	684[0n]
AFCUL	AFCUL090-18	C5FMBSEN	Culicoides oxystoma	Adult	680[0n]
AFCUL	AFCUL091-18	C5HTHSEN	Culicoides pseudopallidipennis	Adult	681[0n]
AFCUL	AFCUL092-18	C6GSARSEN	Culicoides nevilli	Adult	680[0n]
AFCUL	AFCUL093-18	C6HSARSEN	Culicoides nevilli	Adult	680[0n]
AFCUL	AFCUL094-18	C7ASARSEN	Culicoides enderleini	Adult	669[0n]
AFCUL	AFCUL095-18	C7BSARSEN	Culicoides kingi	Adult	683[0n]
AFCUL	AFCUL096-18	C9BSARSEN	Culicoides oxystoma	Adult	664[0n]
AFCUL	AFCUL097-18	D11ABOGCAM	Culicoides miombo	Adult	673[0n]
AFCUL	AFCUL098-18	D2DSARSEN	Culicoides sp. 20	Adult	670[0n]
AFCUL	AFCUL099-18	D2ESARSEN	Culicoides sp. 20	Adult	688[0n]
AFCUL	AFCUL1000-18	PT3M1G	Culicoides oxystoma	Larvae	657[0n]
AFCUL	AFCUL1001-18	PT3M1H	Culicoides oxystoma	Larvae	679[0n]
AFCUL	AFCUL100-18	D2FSARSEN	Culicoides sp. 20	Adult	678[0n]
AFCUL	AFCUL1002-18	PT3M2A	Culicoides oxystoma	Larvae	670[0n]
AFCUL	AFCUL1003-18	PT3M2B	Culicoides oxystoma	Larvae	661[0n]
AFCUL	AFCUL1004-18	PT3M2C	Culicoides oxystoma	Larvae	668[0n]
AFCUL	AFCUL1005-18	PT3M2D	Culicoides oxystoma	Larvae	671[0n]
AFCUL	AFCUL1006-18	PT3M2E	Culicoides oxystoma	Larvae	679[0n]
AFCUL	AFCUL1007-18	PT3M2F	Culicoides oxystoma	Larvae	674[0n]
AFCUL	AFCUL1008-18	PT3M2G	Culicoides oxystoma	Larvae	676[0n]
AFCUL	AFCUL1009-18	PT3O12D	Culicoides nivosus	Larvae	679[0n]
AFCUL	AFCUL1010-18	PT3O1A	Culicoides oxystoma	Larvae	679[0n]
AFCUL	AFCUL1011-18	PT3O1B	Culicoides oxystoma	Larvae	661[0n]
AFCUL	AFCUL101-18	D2GSARSEN	Culicoides sp. 20	Adult	682[0n]
AFCUL	AFCUL1012-18	PT3O1D	Culicoides oxystoma	Larvae	678[0n]
AFCUL	AFCUL1013-18	PT3O1E	Culicoides oxystoma	Larvae	679[0n]
AFCUL	AFCUL1014-18	PT3O1G	Culicoides oxystoma	Larvae	662[0n]
AFCUL	AFCUL1015-18	PT3O1H	Culicoides oxystoma	Larvae	661[0n]
AFCUL	AFCUL1016-18	PT3O2A	Culicoides oxystoma	Larvae	669[0n]
AFCUL	AFCUL1017-18	PT3O2B	Culicoides oxystoma	Larvae	677[0n]
AFCUL	AFCUL1018-18	PT3O2C	Culicoides oxystoma	Larvae	661[0n]
AFCUL	AFCUL1019-18	PT3O2D	Culicoides oxystoma	Larvae	661[0n]
AFCUL	AFCUL1020-18	PT3O2F	Culicoides oxystoma	Larvae	679[0n]
AFCUL	AFCUL1021-18	PT3O2G	Culicoides oxystoma	Larvae	662[0n]
AFCUL	AFCUL102-18	D2HSARSEN	Culicoides sp. 20	Adult	679[0n]
AFCUL	AFCUL1022-18	PT3O2H	Culicoides oxystoma	Larvae	661[0n]
AFCUL	AFCUL1023-18	PT3O3A	Culicoides oxystoma	Larvae	666[0n]
AFCUL	AFCUL1024-18	PT3O3B	Culicoides oxystoma	Larvae	684[0n]
AFCUL	AFCUL1025-18	PT3O3C	Culicoides oxystoma	Larvae	679[0n]
AFCUL	AFCUL1026-18	PT3O3D	Culicoides oxystoma	Larvae	680[0n]
AFCUL	AFCUL1027-18	PT3O3F	Culicoides oxystoma	Larvae	663[0n]
AFCUL	AFCUL1028-18	PT3O3G	Culicoides oxystoma	Larvae	676[0n]
AFCUL	AFCUL1029-18	PT3O3H	Culicoides oxystoma	Larvae	666[0n]
AFCUL	AFCUL1030-18	PT3O4B	Culicoides oxystoma	Larvae	680[0n]
AFCUL	AFCUL1031-18	PT3O4C	Culicoides oxystoma	Larvae	679[0n]
AFCUL	AFCUL103-18	D3ASARSEN	Culicoides sp. 20	Adult	677[0n]
AFCUL	AFCUL1032-18	PT3O4D	Culicoides enderleini	Larvae	679[0n]
AFCUL	AFCUL1033-18	PT3O4E	Culicoides oxystoma	Larvae	680[0n]
AFCUL	AFCUL1034-18	PT3O4F	Culicoides oxystoma	Larvae	661[0n]
AFCUL	AFCUL1035-18	PT3O4G	Culicoides enderleini	Larvae	671[0n]
AFCUL	AFCUL1036-18	PT3O4H	Culicoides enderleini	Larvae	662[0n]
AFCUL	AFCUL1037-18	PT3O5A	Culicoides oxystoma	Larvae	661[0n]
AFCUL	AFCUL1038-18	PT3O5B	Culicoides enderleini	Larvae	639[0n]
AFCUL	AFCUL1039-18	PT3O5C	Culicoides oxystoma	Larvae	680[0n]
AFCUL	AFCUL1040-18	PT3O5D	Culicoides oxystoma	Larvae	671[0n]
AFCUL	AFCUL1041-18	PT3O5E	Culicoides oxystoma	Larvae	675[0n]
AFCUL	AFCUL104-18	D3BSARSEN	Culicoides kingi	Adult	660[0n]
AFCUL	AFCUL1042-18	PT3O5F	Culicoides oxystoma	Larvae	663[0n]
AFCUL	AFCUL1043-18	PT3O5G	Culicoides oxystoma	Larvae	680[0n]
AFCUL	AFCUL1044-18	PT3O5H	Culicoides oxystoma	Larvae	672[0n]
AFCUL	AFCUL1045-18	PT3O6A	Culicoides oxystoma	Larvae	672[0n]
AFCUL	AFCUL1046-18	PT3O6C	Culicoides oxystoma	Larvae	670[0n]
AFCUL	AFCUL1047-18	PT3O6D	Culicoides oxystoma	Larvae	671[0n]
AFCUL	AFCUL1048-18	PT3O6E	Culicoides oxystoma	Larvae	676[0n]
AFCUL	AFCUL1049-18	PT3O6F	Culicoides oxystoma	Larvae	668[0n]
AFCUL	AFCUL1050-18	PT3O6G	Culicoides enderleini	Larvae	671[0n]
AFCUL	AFCUL1051-18	PT3O6H	Culicoides enderleini	Larvae	657[0n]
AFCUL	AFCUL105-18	D3HSALSEN	Culicoides miombo	Adult	686[0n]
AFCUL	AFCUL1052-18	PT3P11E	Culicoides nivosus	Larvae	671[0n]
AFCUL	AFCUL1053-18	PT3P11F	Culicoides nivosus	Larvae	666[0n]
AFCUL	AFCUL1054-18	PT3P11G	Culicoides nivosus	Larvae	669[0n]
AFCUL	AFCUL1055-18	PT3P11H	Culicoides nivosus	Larvae	672[0n]
AFCUL	AFCUL1056-18	PT3P12A	Culicoides nivosus	Larvae	675[0n]
AFCUL	AFCUL1057-18	PT3P12B	Culicoides oxystoma	Larvae	667[0n]
AFCUL	AFCUL1058-18	PT3Q3H	Culicoides nivosus	Larvae	669[0n]
AFCUL	AFCUL1059-18	PT3Q4A	Culicoides nivosus	Larvae	671[0n]
AFCUL	AFCUL1060-18	PT3Q4B	Culicoides oxystoma	Larvae	677[0n]
AFCUL	AFCUL1061-18	PT3Q4C	Culicoides oxystoma	Larvae	669[0n]
AFCUL	AFCUL106-18	D4ASALSEN	Culicoides kingi	Adult	646[0n]
AFCUL	AFCUL1062-18	PT3Q4D	Culicoides oxystoma	Larvae	675[0n]
AFCUL	AFCUL1063-18	PT3Q4E	Culicoides oxystoma	Larvae	666[0n]
AFCUL	AFCUL1064-18	PT3Q4F	Culicoides oxystoma	Larvae	681[0n]
AFCUL	AFCUL1065-18	PT3Q4G	Culicoides oxystoma	Larvae	673[0n]
AFCUL	AFCUL1066-18	PT3Q4H	Culicoides oxystoma	Larvae	677[0n]
AFCUL	AFCUL1067-18	PT3Q5A	Culicoides nivosus	Larvae	677[0n]
AFCUL	AFCUL1068-18	PT3Q5B	Culicoides nivosus	Larvae	671[0n]
AFCUL	AFCUL1069-18	PT3Q5C	Culicoides oxystoma	Larvae	678[0n]
AFCUL	AFCUL1070-18	PT3Q5D	Culicoides oxystoma	Larvae	675[0n]
AFCUL	AFCUL1071-18	PT3Q5E	Culicoides oxystoma	Larvae	645[0n]
AFCUL	AFCUL107-18	D4BSALSEN	Culicoides miombo	Adult	595[0n]
AFCUL	AFCUL1072-18	PT3Q5F	Culicoides oxystoma	Larvae	666[0n]
AFCUL	AFCUL1073-18	PT3Q5G	Culicoides oxystoma	Larvae	672[0n]
AFCUL	AFCUL1074-18	PT3Q5H	Culicoides oxystoma	Larvae	672[0n]
AFCUL	AFCUL1075-18	PT3S1A	Culicoides oxystoma	Larvae	672[0n]
AFCUL	AFCUL1076-18	PT3S1B	Culicoides oxystoma	Larvae	668[0n]
AFCUL	AFCUL1077-18	PT3S1C	Culicoides oxystoma	Larvae	668[0n]
AFCUL	AFCUL1078-18	PT3S1D	Culicoides oxystoma	Larvae	662[0n]
AFCUL	AFCUL1079-18	PT3S1E	Culicoides oxystoma	Larvae	672[0n]
AFCUL	AFCUL1080-18	PT3S1F	Culicoides nivosus	Larvae	682[0n]
AFCUL	AFCUL1081-18	PT3S1G	Culicoides oxystoma	Larvae	662[0n]
AFCUL	AFCUL108-18	D4CSALSEN	Culicoides miombo	Adult	662[0n]
AFCUL	AFCUL1082-18	PT3S1H	Culicoides nivosus	Larvae	670[0n]
AFCUL	AFCUL1083-18	PT3S2A	Culicoides oxystoma	Larvae	669[0n]
AFCUL	AFCUL1084-18	PT3S2B	Culicoides nivosus	Larvae	669[0n]
AFCUL	AFCUL1085-18	PT3S2C	Culicoides nivosus	Larvae	677[0n]
AFCUL	AFCUL1086-18	PT3S2D	Culicoides oxystoma	Larvae	662[0n]
AFCUL	AFCUL1087-18	PT3S2E	Culicoides oxystoma	Larvae	680[0n]
AFCUL	AFCUL1088-18	PT3S2F	Culicoides oxystoma	Larvae	677[0n]
AFCUL	AFCUL1089-18	PT3S2G	Culicoides oxystoma	Larvae	668[0n]
AFCUL	AFCUL1090-18	PT3S2H	Culicoides oxystoma	Larvae	670[0n]
AFCUL	AFCUL1091-18	PT3S3A	Culicoides oxystoma	Larvae	655[0n]
AFCUL	AFCUL109-18	D4GSALSEN	Culicoides imicola	Adult	687[0n]
AFCUL	AFCUL1092-18	PT3S3B	Culicoides oxystoma	Larvae	670[0n]
AFCUL	AFCUL1093-18	PT3S3D	Culicoides oxystoma	Larvae	661[0n]
AFCUL	AFCUL1094-18	PT3S3E	Culicoides oxystoma	Larvae	664[0n]
AFCUL	AFCUL1095-18	PT3S3F	Culicoides enderleini	Larvae	674[0n]
AFCUL	AFCUL1096-18	PT3S3G	Culicoides oxystoma	Larvae	671[0n]
AFCUL	AFCUL1097-18	PT3S3H	Culicoides oxystoma	Larvae	669[0n]
AFCUL	AFCUL1098-18	PT3S4A	Culicoides oxystoma	Larvae	681[0n]
AFCUL	AFCUL1099-18	PT3S4B	Culicoides nivosus	Larvae	678[0n]
AFCUL	AFCUL1100-18	PT3S4C	Culicoides oxystoma	Larvae	675[0n]
AFCUL	AFCUL1101-18	PT3S4D	Culicoides oxystoma	Larvae	674[0n]
AFCUL	AFCUL110-18	D5BBOGCAM	Culicoides imicola	Adult	670[0n]
AFCUL	AFCUL1102-18	PT3S4E	Culicoides nivosus	Larvae	663[0n]
AFCUL	AFCUL1103-18	PT3S4F	Culicoides oxystoma	Larvae	662[0n]
AFCUL	AFCUL1104-18	PT3S4G	Culicoides oxystoma	Larvae	671[0n]
AFCUL	AFCUL1105-18	PT3S4H	Culicoides oxystoma	Larvae	664[0n]
AFCUL	AFCUL1106-18	PT3U10A	Culicoides oxystoma	Larvae	642[0n]
AFCUL	AFCUL1107-18	PT3U10B	Culicoides oxystoma	Larvae	672[0n]
AFCUL	AFCUL1108-18	PT3U10C	Culicoides oxystoma	Larvae	677[0n]
AFCUL	AFCUL1109-18	PT3U10D	Culicoides nivosus	Larvae	683[0n]
AFCUL	AFCUL1110-18	PT3U9E	Culicoides oxystoma	Larvae	630[0n]
AFCUL	AFCUL1111-18	PT3U9F	Culicoides oxystoma	Larvae	670[0n]
AFCUL	AFCUL111-18	D6EPLGML	Culicoides distinctipennis	Adult	666[0n]
AFCUL	AFCUL1112-18	PT3U9H	Culicoides oxystoma	Larvae	642[0n]
AFCUL	AFCUL1113-18	PT3V11B	Culicoides oxystoma	Larvae	680[0n]
AFCUL	AFCUL1114-18	PT3V9G	Culicoides oxystoma	Larvae	608[0n]
AFCUL	AFCUL1115-18	PT3V9H	Culicoides oxystoma	Larvae	630[0n]
AFCUL	AFCUL1116-18	PT4H11D	Culicoides oxystoma	Larvae	657[0n]
AFCUL	AFCUL1117-18	PT4I11F	Culicoides oxystoma	Larvae	669[0n]
AFCUL	AFCUL1118-18	PT4I11G	Culicoides oxystoma	Larvae	676[0n]
AFCUL	AFCUL1119-18	PT4I1H	Culicoides oxystoma	Larvae	678[0n]
AFCUL	AFCUL1120-18	PT4P12D	Culicoides oxystoma	Larvae	670[0n]
AFCUL	AFCUL1121-18	PT4P12E	Culicoides nivosus	Larvae	672[0n]
AFCUL	AFCUL112-18	D7BPLGML	Culicoides imicola	Adult	667[0n]
AFCUL	AFCUL1122-18	PT4P3F	Culicoides nivosus	Larvae	678[0n]
AFCUL	AFCUL1123-18	PT4Q11E	Culicoides oxystoma	Larvae	679[0n]
AFCUL	AFCUL1124-18	PT4S5A	Culicoides nivosus	Larvae	660[0n]
AFCUL	AFCUL1125-18	PT4V1H	Culicoides nivosus	Larvae	673[0n]
AFCUL	AFCUL1126-18	PT4V2A	Culicoides oxystoma	Larvae	669[0n]
AFCUL	AFCUL1127-18	PT4V2B	Culicoides oxystoma	Larvae	666[0n]
AFCUL	AFCUL1128-18	PT4V2C	Culicoides nivosus	Larvae	672[0n]
AFCUL	AFCUL1129-18	PT4V2D	Culicoides oxystoma	Larvae	663[0n]
AFCUL	AFCUL1130-18	PT4V2E	Culicoides oxystoma	Larvae	670[0n]
AFCUL	AFCUL1131-18	PT4V2G	Culicoides oxystoma	Larvae	672[0n]
AFCUL	AFCUL113-18	D7GPLGML	Culicoides oxystoma	Adult	687[0n]
AFCUL	AFCUL114-18	D7HPLGML	Culicoides enderleini	Adult	688[0n]
AFCUL	AFCUL115-18	D8APLGML	Culicoides enderleini	Adult	686[0n]
AFCUL	AFCUL116-18	D8BPLGML	Culicoides enderleini	Adult	687[0n]
AFCUL	AFCUL117-18	D8CPLGML	Culicoides enderleini	Adult	682[0n]
AFCUL	AFCUL118-18	D8DPLGML	Culicoides oxystoma	Adult	686[0n]
AFCUL	AFCUL119-18	D8FPLGML	Culicoides milnei	Adult	611[0n]
AFCUL	AFCUL120-18	E4AMKKEN	Culicoides gulbenkiani	Adult	689[0n]
AFCUL	AFCUL121-18	E4BMKKEN	Culicoides sp. 22	Adult	686[0n]
AFCUL	AFCUL122-18	E4CMKKEN	Culicoides sp. 22	Adult	672[0n]
AFCUL	AFCUL123-18	E4EMKKEN	Culicoides sp. 22	Adult	687[0n]
AFCUL	AFCUL124-18	E4FMKKEN	Culicoides sp. 22	Adult	691[0n]
AFCUL	AFCUL125-18	E4GMKKEN	Culicoides bolitinos	Adult	689[0n]
AFCUL	AFCUL126-18	E4HMKKEN	Culicoides sp. 22	Adult	690[0n]
AFCUL	AFCUL127-18	E5AMKKEN	Culicoides bolitinos	Adult	690[0n]
AFCUL	AFCUL128-18	E5CMKKEN	Culicoides miombo	Adult	686[0n]
AFCUL	AFCUL129-18	E5EMKKEN	Culicoides bolitinos	Adult	690[0n]
AFCUL	AFCUL130-18	E5GMKKEN	Culicoides bolitinos	Adult	690[0n]
AFCUL	AFCUL131-18	E6GAWPET	Culicoides enderleini	Adult	665[0n]
AFCUL	AFCUL132-18	E9HMKKEN	Culicoides miombo	Adult	687[0n]
AFCUL	AFCUL133-18	F1DMKKEN	Culicoides zuluensis	Adult	687[0n]
AFCUL	AFCUL134-18	F1HMKKEN	Culicoides enderleini	Adult	687[0n]
AFCUL	AFCUL135-18	F2BAWPET	Culicoides enderleini	Adult	691[0n]
AFCUL	AFCUL136-18	F2CAWPET	Culicoides imicola	Adult	679[0n]
AFCUL	AFCUL137-18	F3FAWPET	Culicoides ravus	Adult	679[0n]
AFCUL	AFCUL138-18	F4DAWPET	Culicoides kingi	Adult	686[0n]
AFCUL	AFCUL139-18	F4EAWPET	Culicoides kingi	Adult	654[0n]
AFCUL	AFCUL140-18	F4GAWPET	Culicoides kingi	Adult	665[0n]
AFCUL	AFCUL141-18	F5FAWPET	Culicoides enderleini	Adult	661[0n]
AFCUL	AFCUL142-18	G12EMBSEN	Culicoides imicola	Adult	671[0n]
AFCUL	AFCUL143-18	G12FMBSEN	Culicoides imicola	Adult	681[0n]
AFCUL	AFCUL144-18	G2FBOGCAM	Culicoides nevilli	Adult	667[0n]
AFCUL	AFCUL145-18	G4APLGML	Culicoides oxystoma	Adult	669[0n]
AFCUL	AFCUL146-18	G4DPLGML	Culicoides enderleini	Adult	636[0n]
AFCUL	AFCUL147-18	G4GBOSBEN	Culicoides enderleini	Adult	689[0n]
AFCUL	AFCUL148-18	G4HBOSBEN	Culicoides enderleini	Adult	681[0n]
AFCUL	AFCUL149-18	G5ABEN	Culicoides enderleini	Adult	679[0n]
AFCUL	AFCUL150-18	G5BBEN	Culicoides miombo	Adult	670[0n]
AFCUL	AFCUL151-18	G5DBEN	Culicoides miombo	Adult	669[0n]
AFCUL	AFCUL152-18	G5EBEN	Culicoides pseudopallidipennis	Adult	663[0n]
AFCUL	AFCUL153-18	G5FBEN	Culicoides pseudopallidipennis	Adult	671[0n]
AFCUL	AFCUL154-18	G5GBEN	Culicoides miombo	Adult	657[0n]
AFCUL	AFCUL155-18	G5HBEN	Culicoides miombo	Adult	672[0n]
AFCUL	AFCUL156-18	G6EBEN	Culicoides miombo	Adult	683[0n]
AFCUL	AFCUL157-18	G6GBEN	Culicoides imicola	Adult	590[0n]
AFCUL	AFCUL158-18	G7DBOGCAM	Culicoides nevilli	Adult	671[0n]
AFCUL	AFCUL159-18	G7FBOGCAM	Culicoides kingi	Adult	651[0n]
AFCUL	AFCUL160-18	G9FBEN	Culicoides oxystoma	Adult	588[0n]
AFCUL	AFCUL161-18	GBIS10A	Culicoides imicola	Adult	686[0n]
AFCUL	AFCUL162-18	GBIS10E	Culicoides gulbenkiani	Adult	677[0n]
AFCUL	AFCUL163-18	GBIS10H	Culicoides tororoensis	Adult	671[0n]
AFCUL	AFCUL164-18	GBIS11A	Culicoides gulbenkiani	Adult	669[0n]
AFCUL	AFCUL165-18	GBIS11D	Culicoides tororoensis	Adult	657[0n]
AFCUL	AFCUL166-18	GBIS1APLGML	Culicoides nivosus	Adult	662[0n]
AFCUL	AFCUL167-18	GBIS1BMBSEN	Culicoides nivosus	Adult	689[0n]
AFCUL	AFCUL168-18	GBIS1CMBSEN	Culicoides nivosus	Adult	690[0n]
AFCUL	AFCUL169-18	GBIS1DMBSEN	Culicoides nivosus	Adult	669[0n]
AFCUL	AFCUL170-18	GBIS1ENGSEN	Culicoides distinctipennis	Adult	687[0n]
AFCUL	AFCUL171-18	GBIS1FNGSEN	Culicoides distinctipennis	Adult	687[0n]
AFCUL	AFCUL172-18	GBIS1GNGSEN	Culicoides distinctipennis	Adult	680[0n]
AFCUL	AFCUL173-18	GBIS1HNGSEN	Culicoides distinctipennis	Adult	687[0n]
AFCUL	AFCUL174-18	GBIS3FAWPET	Culicoides leucostictus	Adult	623[0n]
AFCUL	AFCUL175-18	GBIS4FAWPET	Culicoides magnus	Adult	618[0n]
AFCUL	AFCUL176-18	GBIS4GAWPET	Culicoides magnus	Adult	621[0n]
AFCUL	AFCUL177-18	GBIS5EMKKEN	Culicoides pycnostictus	Adult	672[0n]
AFCUL	AFCUL178-18	GBIS5FMKKEN	Culicoides brucei	Adult	675[0n]
AFCUL	AFCUL179-18	GBIS5HSWMZ	Culicoides nivosus	Adult	672[0n]
AFCUL	AFCUL180-18	GBIS6CMKKEN	Culicoides pycnostictus	Adult	670[0n]
AFCUL	AFCUL181-18	GBIS6ESWMZ	Culicoides leucostictus	Adult	690[0n]
AFCUL	AFCUL182-18	GBIS6FSWMZ	Culicoides leucostictus	Adult	679[0n]
AFCUL	AFCUL183-18	GBIS6GBOGCAM	Culicoides neavei	Adult	665[0n]
AFCUL	AFCUL184-18	GBIS7DMKKEN	Culicoides magnus	Adult	687[0n]
AFCUL	AFCUL185-18	GBIS7EMKKEN	Culicoides magnus	Adult	686[0n]
AFCUL	AFCUL186-18	GBIS7FMKKEN	Culicoides magnus	Adult	685[0n]
AFCUL	AFCUL187-18	GBIS7GMKKEN	Culicoides magnus	Adult	687[0n]
AFCUL	AFCUL188-18	GBIS8EBEN	Culicoides enderleini	Adult	672[0n]
AFCUL	AFCUL189-18	KEN.54	Culicoides bolitinos	Adult	671[0n]
AFCUL	AFCUL190-18	KEN.55	Culicoides bolitinos	Adult	670[0n]
AFCUL	AFCUL191-18	KEN.56	Culicoides miombo	Adult	666[0n]
AFCUL	AFCUL192-18	RE.BG.01	Culicoides bolitinos	Adult	660[0n]
AFCUL	AFCUL193-18	RE.BG.02	Culicoides bolitinos	Adult	662[0n]
AFCUL	AFCUL194-18	RE.BG.06	Culicoides kibatiensis	Adult	657[0n]
AFCUL	AFCUL195-18	REU.49	Culicoides grahamii	Adult	669[0n]
AFCUL	AFCUL196-18	REU.50	Culicoides grahamii	Adult	674[0n]
AFCUL	AFCUL197-18	REU.51	Culicoides grahamii	Adult	645[0n]
AFCUL	AFCUL198-18	ZA.15	Culicoides sp. 54	Adult	660[0n]
AFCUL	AFCUL199-18	ZA.16	Culicoides engubandei	Adult	668[0n]
AFCUL	AFCUL200-18	ZA.18	Culicoides engubandei	Adult	594[0n]
AFCUL	AFCUL201-18	ZA.19	Culicoides tropicalis	Adult	663[0n]
AFCUL	AFCUL202-18	ZA.20	Culicoides tropicalis	Adult	663[0n]
AFCUL	AFCUL203-18	ZA.21	Culicoides tropicalis	Adult	663[0n]
AFCUL	AFCUL204-18	ZA.22	Culicoides isioloensis	Adult	669[0n]
AFCUL	AFCUL205-18	ZA.23	Culicoides isioloensis	Adult	663[0n]
AFCUL	AFCUL206-18	ZA.24	Culicoides macintoshi	Adult	663[0n]
AFCUL	AFCUL207-18	ZA.25	Culicoides macintoshi	Adult	659[0n]
AFCUL	AFCUL208-18	ZA.26	Culicoides macintoshi	Adult	666[0n]
AFCUL	AFCUL209-18	ZA.27	Culicoides similis	Adult	650[0n]
AFCUL	AFCUL210-18	ZA.29	Culicoides similis	Adult	672[0n]
AFCUL	AFCUL211-18	ZA.33	Culicoides bolitinos	Adult	650[0n]
AFCUL	AFCUL212-18	ZA.41	Culicoides kwagga	Adult	645[0n]
AFCUL	AFCUL213-18	ZA.42	Culicoides kwagga	Adult	675[0n]
AFCUL	AFCUL214-18	ZA.52	Culicoides neavei	Adult	666[0n]
AFCUL	AFCUL215-18	ZA.53	Culicoides ovalis	Adult	666[0n]
AFCUL	AFCUL216-18	ZA.6	Culicoides zuluensis	Adult	673[0n]
AFCUL	AFCUL217-18	ZA.7	Culicoides zuluensis	Adult	670[0n]
AFCUL	AFCUL218-18	ZA.8	Culicoides brucei	Adult	678[0n]
AFCUL	AFCUL219-18	ZA.9	Culicoides brucei	Adult	669[0n]
AFCUL	AFCUL220-18	ZA.KR.01	Culicoides loxodontis	Adult	663[0n]
AFCUL	AFCUL221-18	ZA.KR.02	Culicoides loxodontis	Adult	660[0n]
AFCUL	AFCUL222-18	ZA.KW.01	Culicoides bolitinos	Adult	659[0n]
AFCUL	AFCUL223-18	ZA.KW.02	Culicoides bolitinos	Adult	663[0n]
AFCUL	AFCUL224-18	ZA.PR.06	Culicoides tuttifrutti	Adult	666[0n]
AFCUL	AFCUL225-18	ZR.KR.07	Culicoides kanagai	Adult	664[0n]
AFCUL	AFCUL226-18	MB1H10B	Culicoides oxystoma	Larvae	681[0n]
AFCUL	AFCUL227-18	MB1H10C	Culicoides oxystoma	Larvae	673[0n]
AFCUL	AFCUL228-18	MB1H12C	Culicoides nivosus	Larvae	678[0n]
AFCUL	AFCUL229-18	MB1H12D	Culicoides oxystoma	Larvae	673[0n]
AFCUL	AFCUL230-18	MB1H12E	Culicoides oxystoma	Larvae	678[0n]
AFCUL	AFCUL231-18	MB1H1C	Culicoides oxystoma	Larvae	675[0n]
AFCUL	AFCUL232-18	MB1H1E	Culicoides oxystoma	Larvae	657[0n]
AFCUL	AFCUL233-18	MB1H1G	Culicoides oxystoma	Larvae	681[0n]
AFCUL	AFCUL234-18	MB1H1H	Culicoides oxystoma	Larvae	662[0n]
AFCUL	AFCUL235-18	MB1H2B	Culicoides oxystoma	Larvae	678[0n]
AFCUL	AFCUL236-18	MB1H2C	Culicoides oxystoma	Larvae	679[0n]
AFCUL	AFCUL237-18	MB1H2D	Culicoides oxystoma	Larvae	664[0n]
AFCUL	AFCUL238-18	MB1H2E	Culicoides oxystoma	Larvae	678[0n]
AFCUL	AFCUL239-18	MB1H2F	Culicoides oxystoma	Larvae	661[0n]
AFCUL	AFCUL240-18	MB1H2G	Culicoides oxystoma	Larvae	662[0n]
AFCUL	AFCUL241-18	MB1H2H	Culicoides oxystoma	Larvae	675[0n]
AFCUL	AFCUL242-18	MB1H3A	Culicoides oxystoma	Larvae	674[0n]
AFCUL	AFCUL243-18	MB1H3C	Culicoides oxystoma	Larvae	676[0n]
AFCUL	AFCUL244-18	MB1H3D	Culicoides oxystoma	Larvae	639[0n]
AFCUL	AFCUL245-18	MB1H3E	Culicoides oxystoma	Larvae	676[0n]
AFCUL	AFCUL246-18	MB1H3G	Culicoides oxystoma	Larvae	662[0n]
AFCUL	AFCUL247-18	MB1I3D	Culicoides nivosus	Larvae	679[0n]
AFCUL	AFCUL248-18	MB1I3F	Culicoides oxystoma	Larvae	680[0n]
AFCUL	AFCUL249-18	MB1I3G	Culicoides nivosus	Larvae	678[0n]
AFCUL	AFCUL250-18	MB1I3H	Culicoides oxystoma	Larvae	672[0n]
AFCUL	AFCUL251-18	MB1I4A	Culicoides oxystoma	Larvae	677[0n]
AFCUL	AFCUL252-18	MB1I4C	Culicoides oxystoma	Larvae	680[0n]
AFCUL	AFCUL253-18	MB1I4D	Culicoides oxystoma	Larvae	676[0n]
AFCUL	AFCUL254-18	MB1I4E	Culicoides nivosus	Larvae	677[0n]
AFCUL	AFCUL255-18	MB1I4G	Culicoides oxystoma	Larvae	679[0n]
AFCUL	AFCUL256-18	MB1I5A	Culicoides nivosus	Larvae	680[0n]
AFCUL	AFCUL257-18	MB1I5B	Culicoides nivosus	Larvae	678[0n]
AFCUL	AFCUL258-18	MB1I5E	Culicoides oxystoma	Larvae	660[0n]
AFCUL	AFCUL259-18	MB1J5C	Culicoides nivosus	Larvae	682[0n]
AFCUL	AFCUL260-18	MB1J5F	Culicoides similis	Larvae	673[0n]
AFCUL	AFCUL261-18	MB1J5G	Culicoides oxystoma	Larvae	680[0n]
AFCUL	AFCUL262-18	MB1J5H	Culicoides oxystoma	Larvae	662[0n]
AFCUL	AFCUL263-18	MB1J6A	Culicoides oxystoma	Larvae	661[0n]
AFCUL	AFCUL264-18	MB1J6B	Culicoides oxystoma	Larvae	661[0n]
AFCUL	AFCUL265-18	MB1J6C	Culicoides oxystoma	Larvae	681[0n]
AFCUL	AFCUL266-18	MB1J8C	Culicoides oxystoma	Larvae	662[0n]
AFCUL	AFCUL267-18	MB1J8D	Culicoides oxystoma	Larvae	679[0n]
AFCUL	AFCUL268-18	MB1O10A	Culicoides oxystoma	Larvae	675[0n]
AFCUL	AFCUL269-18	MB1O10B	Culicoides oxystoma	Larvae	661[0n]
AFCUL	AFCUL270-18	MB1O10C	Culicoides oxystoma	Larvae	663[0n]
AFCUL	AFCUL271-18	MB1O10D	Culicoides oxystoma	Larvae	651[0n]
AFCUL	AFCUL272-18	MB1O10E	Culicoides oxystoma	Larvae	661[0n]
AFCUL	AFCUL273-18	MB1O10F	Culicoides oxystoma	Larvae	661[0n]
AFCUL	AFCUL274-18	MB1O10G	Culicoides oxystoma	Larvae	667[0n]
AFCUL	AFCUL275-18	MB1O7B	Culicoides oxystoma	Larvae	662[0n]
AFCUL	AFCUL276-18	MB1O7C	Culicoides oxystoma	Larvae	662[0n]
AFCUL	AFCUL277-18	MB1O7E	Culicoides oxystoma	Larvae	661[0n]
AFCUL	AFCUL278-18	MB1O7F	Culicoides oxystoma	Larvae	662[0n]
AFCUL	AFCUL279-18	MB1O7G	Culicoides oxystoma	Larvae	675[0n]
AFCUL	AFCUL280-18	MB1O7H	Culicoides oxystoma	Larvae	642[0n]
AFCUL	AFCUL281-18	MB1O8A	Culicoides oxystoma	Larvae	660[0n]
AFCUL	AFCUL282-18	MB1O8B	Culicoides oxystoma	Larvae	679[0n]
AFCUL	AFCUL283-18	MB1O8D	Culicoides oxystoma	Larvae	663[0n]
AFCUL	AFCUL284-18	MB1O8E	Culicoides oxystoma	Larvae	657[0n]
AFCUL	AFCUL285-18	MB1O8F	Culicoides oxystoma	Larvae	661[0n]
AFCUL	AFCUL286-18	MB1O8G	Culicoides oxystoma	Larvae	657[0n]
AFCUL	AFCUL287-18	MB1O9A	Culicoides oxystoma	Larvae	683[0n]
AFCUL	AFCUL288-18	MB1O9B	Culicoides oxystoma	Larvae	662[0n]
AFCUL	AFCUL289-18	MB1O9E	Culicoides oxystoma	Larvae	676[0n]
AFCUL	AFCUL290-18	MB1O9F	Culicoides oxystoma	Larvae	672[0n]
AFCUL	AFCUL291-18	MB1O9G	Culicoides oxystoma	Larvae	675[0n]
AFCUL	AFCUL292-18	MB1O9H	Culicoides oxystoma	Larvae	666[0n]
AFCUL	AFCUL293-18	MB1S10G	Culicoides nivosus	Larvae	678[0n]
AFCUL	AFCUL294-18	MB1S11A	Culicoides nivosus	Larvae	675[0n]
AFCUL	AFCUL295-18	MB1S11B	Culicoides nivosus	Larvae	680[0n]
AFCUL	AFCUL296-18	MB1S11C	Culicoides oxystoma	Larvae	671[0n]
AFCUL	AFCUL297-18	MB1S11D	Culicoides similis	Larvae	675[0n]
AFCUL	AFCUL298-18	MB1S11E	Culicoides oxystoma	Larvae	662[0n]
AFCUL	AFCUL299-18	MB1S11F	Culicoides nivosus	Larvae	606[0n]
AFCUL	AFCUL300-18	MB1S11G	Culicoides nivosus	Larvae	627[0n]
AFCUL	AFCUL301-18	MB1S11H	Culicoides nivosus	Larvae	666[0n]
AFCUL	AFCUL302-18	MB1S12A	Culicoides nivosus	Larvae	672[0n]
AFCUL	AFCUL303-18	MB1S12B	Culicoides similis	Larvae	677[0n]
AFCUL	AFCUL304-18	MB1S12C	Culicoides oxystoma	Larvae	657[0n]
AFCUL	AFCUL305-18	MB1S12E	Culicoides nivosus	Larvae	676[0n]
AFCUL	AFCUL306-18	MB1S12F	Culicoides oxystoma	Larvae	678[0n]
AFCUL	AFCUL307-18	MB1S12H	Culicoides oxystoma	Larvae	662[0n]
AFCUL	AFCUL308-18	MB1S5B	Culicoides oxystoma	Larvae	669[0n]
AFCUL	AFCUL309-18	MB1S5C	Culicoides nivosus	Larvae	677[0n]
AFCUL	AFCUL310-18	MB1S5D	Culicoides nivosus	Larvae	672[0n]
AFCUL	AFCUL311-18	MB1S5E	Culicoides nivosus	Larvae	682[0n]
AFCUL	AFCUL312-18	MB1S5F	Culicoides nivosus	Larvae	675[0n]
AFCUL	AFCUL313-18	MB1S5G	Culicoides nivosus	Larvae	678[0n]
AFCUL	AFCUL314-18	MB1S6A	Culicoides nivosus	Larvae	663[0n]
AFCUL	AFCUL315-18	MB1S6B	Culicoides oxystoma	Larvae	673[0n]
AFCUL	AFCUL316-18	MB1S6C	Culicoides nivosus	Larvae	670[0n]
AFCUL	AFCUL317-18	MB1S6D	Culicoides nivosus	Larvae	679[0n]
AFCUL	AFCUL318-18	MB1S6E	Culicoides nivosus	Larvae	671[0n]
AFCUL	AFCUL319-18	MB1S6F	Culicoides nivosus	Larvae	674[0n]
AFCUL	AFCUL320-18	MB1S6G	Culicoides nivosus	Larvae	670[0n]
AFCUL	AFCUL321-18	MB1S6H	Culicoides nivosus	Larvae	672[0n]
AFCUL	AFCUL322-18	MB1S7A	Culicoides nivosus	Larvae	671[0n]
AFCUL	AFCUL323-18	MB1S7B	Culicoides nivosus	Larvae	671[0n]
AFCUL	AFCUL324-18	MB1S7C	Culicoides nivosus	Larvae	675[0n]
AFCUL	AFCUL325-18	MB1S7D	Culicoides nivosus	Larvae	676[0n]
AFCUL	AFCUL326-18	MB1S7E	Culicoides nivosus	Larvae	677[0n]
AFCUL	AFCUL327-18	MB1S7G	Culicoides nivosus	Larvae	676[0n]
AFCUL	AFCUL328-18	MB1S7H	Culicoides nivosus	Larvae	676[0n]
AFCUL	AFCUL329-18	MB1S8A	Culicoides nivosus	Larvae	674[0n]
AFCUL	AFCUL330-18	MB1S8B	Culicoides oxystoma	Larvae	648[0n]
AFCUL	AFCUL331-18	MB1S8C	Culicoides nivosus	Larvae	673[0n]
AFCUL	AFCUL332-18	MB1S8D	Culicoides oxystoma	Larvae	661[0n]
AFCUL	AFCUL333-18	MB1S8E	Culicoides nivosus	Larvae	672[0n]
AFCUL	AFCUL334-18	MB1S8F	Culicoides oxystoma	Larvae	630[0n]
AFCUL	AFCUL335-18	MB1S8H	Culicoides nivosus	Larvae	611[0n]
AFCUL	AFCUL336-18	MB1S9A	Culicoides oxystoma	Larvae	659[0n]
AFCUL	AFCUL337-18	MB1S9B	Culicoides oxystoma	Larvae	661[0n]
AFCUL	AFCUL338-18	MB1S9C	Culicoides nivosus	Larvae	678[0n]
AFCUL	AFCUL339-18	MB1S9E	Culicoides nivosus	Larvae	672[0n]
AFCUL	AFCUL340-18	MB1T1B	Culicoides oxystoma	Larvae	672[0n]
AFCUL	AFCUL341-18	MB1T1C	Culicoides oxystoma	Larvae	668[0n]
AFCUL	AFCUL342-18	MB1T1D	Culicoides oxystoma	Larvae	670[0n]
AFCUL	AFCUL343-18	MB1T1E	Culicoides oxystoma	Larvae	674[0n]
AFCUL	AFCUL344-18	MB1T1F	Culicoides oxystoma	Larvae	679[0n]
AFCUL	AFCUL345-18	MB1T1G	Culicoides oxystoma	Larvae	667[0n]
AFCUL	AFCUL346-18	MB1T1H	Culicoides oxystoma	Larvae	662[0n]
AFCUL	AFCUL347-18	MB1T2A	Culicoides oxystoma	Larvae	662[0n]
AFCUL	AFCUL348-18	MB1T2B	Culicoides oxystoma	Larvae	666[0n]
AFCUL	AFCUL349-18	MB1T2C	Culicoides oxystoma	Larvae	666[0n]
AFCUL	AFCUL350-18	MB1T2D	Culicoides oxystoma	Larvae	668[0n]
AFCUL	AFCUL351-18	MB1T2E	Culicoides oxystoma	Larvae	663[0n]
AFCUL	AFCUL352-18	MB1T2F	Culicoides oxystoma	Larvae	666[0n]
AFCUL	AFCUL353-18	MB1T2G	Culicoides oxystoma	Larvae	669[0n]
AFCUL	AFCUL354-18	MB1T2H	Culicoides oxystoma	Larvae	668[0n]
AFCUL	AFCUL355-18	MB1T3A	Culicoides oxystoma	Larvae	665[0n]
AFCUL	AFCUL356-18	MB1T3B	Culicoides oxystoma	Larvae	666[0n]
AFCUL	AFCUL357-18	MB1T3C	Culicoides oxystoma	Larvae	666[0n]
AFCUL	AFCUL358-18	MB1T3D	Culicoides oxystoma	Larvae	668[0n]
AFCUL	AFCUL359-18	MB1T3E	Culicoides oxystoma	Larvae	670[0n]
AFCUL	AFCUL360-18	MB1T3F	Culicoides oxystoma	Larvae	668[0n]
AFCUL	AFCUL361-18	MB1T3G	Culicoides oxystoma	Larvae	659[0n]
AFCUL	AFCUL362-18	MB1T3H	Culicoides oxystoma	Larvae	670[0n]
AFCUL	AFCUL363-18	MB1T4A	Culicoides oxystoma	Larvae	669[0n]
AFCUL	AFCUL364-18	MB1T4B	Culicoides oxystoma	Larvae	666[0n]
AFCUL	AFCUL365-18	MB1T4C	Culicoides nivosus	Larvae	674[0n]
AFCUL	AFCUL366-18	MB1T4D	Culicoides oxystoma	Larvae	671[0n]
AFCUL	AFCUL367-18	MB1T4E	Culicoides oxystoma	Larvae	668[0n]
AFCUL	AFCUL368-18	MB1T4F	Culicoides oxystoma	Larvae	665[0n]
AFCUL	AFCUL369-18	MB1T5H	Culicoides kingi	Larvae	668[0n]
AFCUL	AFCUL370-18	MB1T6A	Culicoides oxystoma	Larvae	663[0n]
AFCUL	AFCUL371-18	MB1T6B	Culicoides nivosus	Larvae	669[0n]
AFCUL	AFCUL372-18	MB1T6C	Culicoides nivosus	Larvae	673[0n]
AFCUL	AFCUL373-18	MB1T6E	Culicoides oxystoma	Larvae	681[0n]
AFCUL	AFCUL374-18	MB1T6F	Culicoides oxystoma	Larvae	668[0n]
AFCUL	AFCUL375-18	MB1T6G	Culicoides nivosus	Larvae	663[0n]
AFCUL	AFCUL376-18	MB1T6H	Culicoides oxystoma	Larvae	679[0n]
AFCUL	AFCUL377-18	MB1T7A	Culicoides oxystoma	Larvae	671[0n]
AFCUL	AFCUL378-18	MB1T7B	Culicoides oxystoma	Larvae	672[0n]
AFCUL	AFCUL379-18	MB1T7C	Culicoides nivosus	Larvae	668[0n]
AFCUL	AFCUL380-18	MB1T7D	Culicoides oxystoma	Larvae	671[0n]
AFCUL	AFCUL381-18	MB1T7F	Culicoides nivosus	Larvae	627[0n]
AFCUL	AFCUL382-18	MB1T7G	Culicoides oxystoma	Larvae	663[0n]
AFCUL	AFCUL383-18	MB1U1A	Culicoides nivosus	Larvae	669[0n]
AFCUL	AFCUL384-18	MB1U1B	Culicoides nivosus	Larvae	669[0n]
AFCUL	AFCUL385-18	MB1U1C	Culicoides nivosus	Larvae	672[0n]
AFCUL	AFCUL386-18	MB1U1D	Culicoides nivosus	Larvae	672[0n]
AFCUL	AFCUL387-18	MB1U1E	Culicoides nivosus	Larvae	642[0n]
AFCUL	AFCUL388-18	MB1U1F	Culicoides nivosus	Larvae	669[0n]
AFCUL	AFCUL389-18	MB1U1G	Culicoides oxystoma	Larvae	663[0n]
AFCUL	AFCUL390-18	MB1U1H	Culicoides nivosus	Larvae	674[0n]
AFCUL	AFCUL391-18	MB1U2A	Culicoides nivosus	Larvae	681[0n]
AFCUL	AFCUL392-18	MB1U2B	Culicoides nivosus	Larvae	684[0n]
AFCUL	AFCUL393-18	MB1U2C	Culicoides oxystoma	Larvae	660[0n]
AFCUL	AFCUL394-18	MB1U2D	Culicoides nivosus	Larvae	567[0n]
AFCUL	AFCUL395-18	MB1U2E	Culicoides nivosus	Larvae	678[0n]
AFCUL	AFCUL396-18	MB1U2F	Culicoides nivosus	Larvae	636[0n]
AFCUL	AFCUL397-18	MB1U2G	Culicoides oxystoma	Larvae	636[0n]
AFCUL	AFCUL398-18	MB1U2H	Culicoides nivosus	Larvae	678[0n]
AFCUL	AFCUL399-18	MB1U3A	Culicoides nivosus	Larvae	678[0n]
AFCUL	AFCUL400-18	MB1U3B	Culicoides oxystoma	Larvae	675[0n]
AFCUL	AFCUL401-18	MB1U3C	Culicoides oxystoma	Larvae	568[0n]
AFCUL	AFCUL402-18	MB1U3D	Culicoides oxystoma	Larvae	679[0n]
AFCUL	AFCUL403-18	MB1U3E	Culicoides oxystoma	Larvae	635[0n]
AFCUL	AFCUL404-18	MB1U3F	Culicoides oxystoma	Larvae	669[0n]
AFCUL	AFCUL405-18	MB1U4A	Culicoides oxystoma	Larvae	642[0n]
AFCUL	AFCUL406-18	MB1U4B	Culicoides oxystoma	Larvae	651[0n]
AFCUL	AFCUL407-18	MB1U4C	Culicoides oxystoma	Larvae	583[0n]
AFCUL	AFCUL408-18	MB1U4D	Culicoides oxystoma	Larvae	583[0n]
AFCUL	AFCUL409-18	MB1U7F	Culicoides oxystoma	Larvae	635[0n]
AFCUL	AFCUL410-18	MB1U7G	Culicoides nivosus	Larvae	671[0n]
AFCUL	AFCUL411-18	MB1V11C	Culicoides oxystoma	Larvae	635[0n]
AFCUL	AFCUL412-18	MB1V11D	Culicoides oxystoma	Larvae	671[0n]
AFCUL	AFCUL413-18	MB1V11E	Culicoides oxystoma	Larvae	666[0n]
AFCUL	AFCUL414-18	MB1V11F	Culicoides oxystoma	Larvae	666[0n]
AFCUL	AFCUL415-18	MB1V11G	Culicoides oxystoma	Larvae	609[0n]
AFCUL	AFCUL416-18	MB1V11H	Culicoides oxystoma	Larvae	676[0n]
AFCUL	AFCUL417-18	MB1V12A	Culicoides oxystoma	Larvae	630[0n]
AFCUL	AFCUL418-18	MB1V12B	Culicoides oxystoma	Larvae	670[0n]
AFCUL	AFCUL419-18	MB1V12C	Culicoides oxystoma	Larvae	642[0n]
AFCUL	AFCUL420-18	MB1V12D	Culicoides oxystoma	Larvae	672[0n]
AFCUL	AFCUL421-18	MB1V12E	Culicoides oxystoma	Larvae	666[0n]
AFCUL	AFCUL422-18	MB1V12F	Culicoides oxystoma	Larvae	606[0n]
AFCUL	AFCUL423-18	MB1V12G	Culicoides similis	Larvae	678[0n]
AFCUL	AFCUL424-18	MB1V3B	Culicoides oxystoma	Larvae	666[0n]
AFCUL	AFCUL425-18	MB1V3C	Culicoides oxystoma	Larvae	611[0n]
AFCUL	AFCUL426-18	MB1V3D	Culicoides oxystoma	Larvae	646[0n]
AFCUL	AFCUL427-18	MB1V3E	Culicoides oxystoma	Larvae	663[0n]
AFCUL	AFCUL428-18	MB1V3F	Culicoides oxystoma	Larvae	663[0n]
AFCUL	AFCUL429-18	MB1V3G	Culicoides oxystoma	Larvae	633[0n]
AFCUL	AFCUL430-18	MB1V3H	Culicoides oxystoma	Larvae	607[0n]
AFCUL	AFCUL431-18	MB1V4A	Culicoides oxystoma	Larvae	634[0n]
AFCUL	AFCUL432-18	MB1V4C	Culicoides oxystoma	Larvae	634[0n]
AFCUL	AFCUL433-18	MB1V4D	Culicoides oxystoma	Larvae	667[0n]
AFCUL	AFCUL434-18	MB1V4F	Culicoides oxystoma	Larvae	583[0n]
AFCUL	AFCUL435-18	MB1V4G	Culicoides oxystoma	Larvae	634[0n]
AFCUL	AFCUL436-18	MB1V4H	Culicoides oxystoma	Larvae	633[0n]
AFCUL	AFCUL437-18	MB1V5A	Culicoides oxystoma	Larvae	567[0n]
AFCUL	AFCUL438-18	MB1V5B	Culicoides oxystoma	Larvae	634[0n]
AFCUL	AFCUL439-18	MB1V5C	Culicoides oxystoma	Larvae	670[0n]
AFCUL	AFCUL440-18	MB1V5D	Culicoides oxystoma	Larvae	634[0n]
AFCUL	AFCUL441-18	MB1V5E	Culicoides oxystoma	Larvae	634[0n]
AFCUL	AFCUL442-18	MB1V5G	Culicoides oxystoma	Larvae	663[0n]
AFCUL	AFCUL443-18	MB1V6A	Culicoides nivosus	Larvae	673[0n]
AFCUL	AFCUL444-18	MB1V6B	Culicoides nivosus	Larvae	650[0n]
AFCUL	AFCUL445-18	MB1V6C	Culicoides nivosus	Larvae	676[0n]
AFCUL	AFCUL446-18	MB1V6D	Culicoides oxystoma	Larvae	647[0n]
AFCUL	AFCUL447-18	MB1V6E	Culicoides oxystoma	Larvae	606[0n]
AFCUL	AFCUL448-18	MB1V6F	Culicoides oxystoma	Larvae	635[0n]
AFCUL	AFCUL449-18	MB1V6G	Culicoides nivosus	Larvae	634[0n]
AFCUL	AFCUL450-18	MB1V6H	Culicoides nivosus	Larvae	687[0n]
AFCUL	AFCUL451-18	MB1V7D	Culicoides nivosus	Larvae	630[0n]
AFCUL	AFCUL452-18	MB1V7E	Culicoides nivosus	Larvae	644[0n]
AFCUL	AFCUL453-18	MB1V7F	Culicoides nivosus	Larvae	634[0n]
AFCUL	AFCUL454-18	MB1V7G	Culicoides nivosus	Larvae	689[0n]
AFCUL	AFCUL455-18	MB1V7H	Culicoides oxystoma	Larvae	668[0n]
AFCUL	AFCUL456-18	MB1W1A	Culicoides oxystoma	Larvae	630[0n]
AFCUL	AFCUL457-18	MB1W1E	Culicoides oxystoma	Larvae	675[0n]
AFCUL	AFCUL458-18	MB1W1H	Culicoides oxystoma	Larvae	677[0n]
AFCUL	AFCUL459-18	MB1W2A	Culicoides oxystoma	Larvae	672[0n]
AFCUL	AFCUL460-18	MB1W2C	Culicoides oxystoma	Larvae	676[0n]
AFCUL	AFCUL461-18	MB1W2D	Culicoides oxystoma	Larvae	668[0n]
AFCUL	AFCUL462-18	MB1W2E	Culicoides oxystoma	Larvae	648[0n]
AFCUL	AFCUL463-18	MB1W2F	Culicoides oxystoma	Larvae	680[0n]
AFCUL	AFCUL464-18	MB1W2G	Culicoides oxystoma	Larvae	633[0n]
AFCUL	AFCUL465-18	MB1W2H	Culicoides oxystoma	Larvae	668[0n]
AFCUL	AFCUL466-18	MB1W7A	Culicoides oxystoma	Larvae	635[0n]
AFCUL	AFCUL467-18	MB1W7B	Culicoides oxystoma	Larvae	670[0n]
AFCUL	AFCUL468-18	MB1W7C	Culicoides oxystoma	Larvae	666[0n]
AFCUL	AFCUL469-18	MB1W7D	Culicoides nivosus	Larvae	671[0n]
AFCUL	AFCUL470-18	MB1W7E	Culicoides oxystoma	Larvae	675[0n]
AFCUL	AFCUL471-18	MB1W7F	Culicoides oxystoma	Larvae	642[0n]
AFCUL	AFCUL472-18	MB1W7G	Culicoides oxystoma	Larvae	671[0n]
AFCUL	AFCUL473-18	MB1W8A	Culicoides oxystoma	Larvae	668[0n]
AFCUL	AFCUL474-18	MB1W8B	Culicoides oxystoma	Larvae	630[0n]
AFCUL	AFCUL475-18	MB1W8C	Culicoides oxystoma	Larvae	630[0n]
AFCUL	AFCUL476-18	MB1W8D	Culicoides oxystoma	Larvae	666[0n]
AFCUL	AFCUL477-18	MB1W8E	Culicoides similis	Larvae	629[0n]
AFCUL	AFCUL478-18	MB1W8H	Culicoides oxystoma	Larvae	646[0n]
AFCUL	AFCUL479-18	MB1W9A	Culicoides oxystoma	Larvae	667[0n]
AFCUL	AFCUL480-18	MB1W9C	Culicoides oxystoma	Larvae	682[0n]
AFCUL	AFCUL481-18	MB2H11H	Culicoides kingi	Larvae	678[0n]
AFCUL	AFCUL482-18	MB2H8C	Culicoides oxystoma	Larvae	666[0n]
AFCUL	AFCUL483-18	MB2H8D	Culicoides oxystoma	Larvae	675[0n]
AFCUL	AFCUL484-18	MB2H8E	Culicoides oxystoma	Larvae	675[0n]
AFCUL	AFCUL485-18	MB2H8F	Culicoides oxystoma	Larvae	682[0n]
AFCUL	AFCUL486-18	MB2H8G	Culicoides oxystoma	Larvae	683[0n]
AFCUL	AFCUL487-18	MB2H8H	Culicoides oxystoma	Larvae	677[0n]
AFCUL	AFCUL488-18	MB2H9A	Culicoides oxystoma	Larvae	675[0n]
AFCUL	AFCUL489-18	MB2H9B	Culicoides oxystoma	Larvae	675[0n]
AFCUL	AFCUL490-18	MB2H9C	Culicoides oxystoma	Larvae	673[0n]
AFCUL	AFCUL491-18	MB2H9D	Culicoides oxystoma	Larvae	669[0n]
AFCUL	AFCUL492-18	MB2I12A	Culicoides oxystoma	Larvae	678[0n]
AFCUL	AFCUL493-18	MB2I12B	Culicoides oxystoma	Larvae	680[0n]
AFCUL	AFCUL494-18	MB2J1A	Culicoides kingi	Larvae	678[0n]
AFCUL	AFCUL495-18	MB2J1D	Culicoides oxystoma	Larvae	678[0n]
AFCUL	AFCUL496-18	MB2J1E	Culicoides oxystoma	Larvae	682[0n]
AFCUL	AFCUL497-18	MB2J1F	Culicoides similis	Larvae	679[0n]
AFCUL	AFCUL498-18	MB2J1G	Culicoides distinctipennis	Larvae	682[0n]
AFCUL	AFCUL499-18	MB2J2C	Culicoides similis	Larvae	677[0n]
AFCUL	AFCUL500-18	MB2J2F	Culicoides distinctipennis	Larvae	678[0n]
AFCUL	AFCUL501-18	MB2P10B	Culicoides oxystoma	Larvae	671[0n]
AFCUL	AFCUL502-18	MB2P10C	Culicoides oxystoma	Larvae	667[0n]
AFCUL	AFCUL503-18	MB2P10D	Culicoides oxystoma	Larvae	668[0n]
AFCUL	AFCUL504-18	MB2P10E	Culicoides nivosus	Larvae	672[0n]
AFCUL	AFCUL505-18	MB2P10F	Culicoides oxystoma	Larvae	667[0n]
AFCUL	AFCUL506-18	MB2P10G	Culicoides oxystoma	Larvae	667[0n]
AFCUL	AFCUL507-18	MB2P10H	Culicoides oxystoma	Larvae	669[0n]
AFCUL	AFCUL508-18	MB2P11A	Culicoides nivosus	Larvae	666[0n]
AFCUL	AFCUL509-18	MB2P12F	Culicoides oxystoma	Larvae	661[0n]
AFCUL	AFCUL510-18	MB2P3G	Culicoides oxystoma	Larvae	666[0n]
AFCUL	AFCUL511-18	MB2P3H	Culicoides nivosus	Larvae	672[0n]
AFCUL	AFCUL512-18	MB2P4A	Culicoides nivosus	Larvae	678[0n]
AFCUL	AFCUL513-18	MB2P4B	Culicoides nivosus	Larvae	681[0n]
AFCUL	AFCUL514-18	MB2P5A	Culicoides oxystoma	Larvae	669[0n]
AFCUL	AFCUL515-18	MB2T5G	Culicoides kingi	Larvae	671[0n]
AFCUL	AFCUL516-18	MB3I6F	Culicoides oxystoma	Larvae	677[0n]
AFCUL	AFCUL517-18	MB3I8A	Culicoides oxystoma	Larvae	673[0n]
AFCUL	AFCUL518-18	MB3P1D	Culicoides nivosus	Larvae	675[0n]
AFCUL	AFCUL519-18	MB3P1E	Culicoides nivosus	Larvae	676[0n]
AFCUL	AFCUL520-18	MB3P1H	Culicoides nivosus	Larvae	669[0n]
AFCUL	AFCUL521-18	MB3P2A	Culicoides nivosus	Larvae	666[0n]
AFCUL	AFCUL522-18	MB3Q8A	Culicoides nivosus	Larvae	682[0n]
AFCUL	AFCUL523-18	MB3Q8B	Culicoides nivosus	Larvae	677[0n]
AFCUL	AFCUL524-18	MB3T7H	Culicoides nivosus	Larvae	669[0n]
AFCUL	AFCUL525-18	MB3T8A	Culicoides nivosus	Larvae	673[0n]
AFCUL	AFCUL526-18	MB3T8B	Culicoides nivosus	Larvae	676[0n]
AFCUL	AFCUL527-18	MB3V1F	Culicoides kingi	Larvae	675[0n]
AFCUL	AFCUL528-18	MB3V1G	Culicoides kingi	Larvae	666[0n]
AFCUL	AFCUL529-18	NG1H7B	Culicoides kingi	Larvae	682[0n]
AFCUL	AFCUL530-18	NG1I11H	Culicoides oxystoma	Larvae	678[0n]
AFCUL	AFCUL531-18	NG1J5A	Culicoides nivosus	Larvae	681[0n]
AFCUL	AFCUL532-18	NG1O11C	Culicoides nivosus	Larvae	680[0n]
AFCUL	AFCUL533-18	NG1O11D	Culicoides nivosus	Larvae	680[0n]
AFCUL	AFCUL534-18	NG1O11E	Culicoides nivosus	Larvae	682[0n]
AFCUL	AFCUL535-18	NG1O7A	Culicoides nivosus	Larvae	674[0n]
AFCUL	AFCUL536-18	NG1P6B	Culicoides nivosus	Larvae	678[0n]
AFCUL	AFCUL537-18	NG1P6C	Culicoides nivosus	Larvae	676[0n]
AFCUL	AFCUL538-18	NG1P6E	Culicoides nivosus	Larvae	674[0n]
AFCUL	AFCUL539-18	NG1P6F	Culicoides nivosus	Larvae	672[0n]
AFCUL	AFCUL540-18	NG1P6G	Culicoides similis	Larvae	666[0n]
AFCUL	AFCUL541-18	NG1P6H	Culicoides nivosus	Larvae	674[0n]
AFCUL	AFCUL542-18	NG1P7A	Culicoides nivosus	Larvae	666[0n]
AFCUL	AFCUL543-18	NG1P7B	Culicoides nivosus	Larvae	670[0n]
AFCUL	AFCUL544-18	NG1P7C	Culicoides nivosus	Larvae	680[0n]
AFCUL	AFCUL545-18	NG1P7D	Culicoides nivosus	Larvae	680[0n]
AFCUL	AFCUL546-18	NG1P7F	Culicoides nivosus	Larvae	677[0n]
AFCUL	AFCUL547-18	NG1P7G	Culicoides nivosus	Larvae	670[0n]
AFCUL	AFCUL548-18	NG1P7H	Culicoides nivosus	Larvae	676[0n]
AFCUL	AFCUL549-18	NG1P8A	Culicoides nivosus	Larvae	680[0n]
AFCUL	AFCUL550-18	NG1P8D	Culicoides nivosus	Larvae	694[0n]
AFCUL	AFCUL551-18	NG1P8F	Culicoides nivosus	Larvae	675[0n]
AFCUL	AFCUL552-18	NG1Q1D	Culicoides nivosus	Larvae	679[0n]
AFCUL	AFCUL553-18	NG1Q1E	Culicoides nivosus	Larvae	681[0n]
AFCUL	AFCUL554-18	NG1Q1F	Culicoides kingi	Larvae	676[0n]
AFCUL	AFCUL555-18	NG1Q1G	Culicoides kingi	Larvae	675[0n]
AFCUL	AFCUL556-18	NG1Q1H	Culicoides kingi	Larvae	681[0n]
AFCUL	AFCUL557-18	NG1Q2A	Culicoides kingi	Larvae	680[0n]
AFCUL	AFCUL558-18	NG1Q2B	Culicoides kingi	Larvae	648[0n]
AFCUL	AFCUL559-18	NG1Q2C	Culicoides nivosus	Larvae	674[0n]
AFCUL	AFCUL560-18	NG1Q2D	Culicoides kingi	Larvae	682[0n]
AFCUL	AFCUL561-18	NG1Q2E	Culicoides nivosus	Larvae	670[0n]
AFCUL	AFCUL562-18	NG1Q2F	Culicoides nivosus	Larvae	678[0n]
AFCUL	AFCUL563-18	NG1Q2G	Culicoides kingi	Larvae	666[0n]
AFCUL	AFCUL564-18	NG1Q6E	Culicoides nivosus	Larvae	672[0n]
AFCUL	AFCUL565-18	NG1Q6F	Culicoides nivosus	Larvae	677[0n]
AFCUL	AFCUL566-18	NG1Q6G	Culicoides nivosus	Larvae	648[0n]
AFCUL	AFCUL567-18	NG2I1A	Culicoides oxystoma	Larvae	679[0n]
AFCUL	AFCUL568-18	NG2I1B	Culicoides oxystoma	Larvae	681[0n]
AFCUL	AFCUL569-18	NG2I1C	Culicoides kingi	Larvae	677[0n]
AFCUL	AFCUL570-18	NG2I1D	Culicoides oxystoma	Larvae	672[0n]
AFCUL	AFCUL571-18	NG2I1E	Culicoides oxystoma	Larvae	682[0n]
AFCUL	AFCUL572-18	NG2J5B	Culicoides nivosus	Larvae	678[0n]
AFCUL	AFCUL573-18	NG2O11A	Culicoides distinctipennis	Larvae	670[0n]
AFCUL	AFCUL574-18	NG2Q11D	Culicoides enderleini	Larvae	670[0n]
AFCUL	AFCUL575-18	NG2Q11F	Culicoides distinctipennis	Larvae	672[0n]
AFCUL	AFCUL576-18	NG2V3A	Culicoides oxystoma	Larvae	606[0n]
AFCUL	AFCUL577-18	NG3H10E	Culicoides distinctipennis	Larvae	661[0n]
AFCUL	AFCUL578-18	NG3H11A	Culicoides enderleini	Larvae	561[0n]
AFCUL	AFCUL579-18	NG3H12A	Culicoides distinctipennis	Larvae	684[0n]
AFCUL	AFCUL580-18	NG3H5D	Culicoides similis	Larvae	675[0n]
AFCUL	AFCUL581-18	NG3H5G	Culicoides enderleini	Larvae	674[0n]
AFCUL	AFCUL582-18	NG3O12A	Culicoides oxystoma	Larvae	662[0n]
AFCUL	AFCUL583-18	NG3O12B	Culicoides oxystoma	Larvae	675[0n]
AFCUL	AFCUL584-18	NG3P12G	Culicoides enderleini	Larvae	666[0n]
AFCUL	AFCUL585-18	NG3P2C	Culicoides distinctipennis	Larvae	674[0n]
AFCUL	AFCUL586-18	NG3Q11G	Culicoides distinctipennis	Larvae	675[0n]
AFCUL	AFCUL587-18	NG3Q11H	Culicoides oxystoma	Larvae	678[0n]
AFCUL	AFCUL588-18	NG3Q12A	Culicoides oxystoma	Larvae	671[0n]
AFCUL	AFCUL589-18	NG3Q12C	Culicoides enderleini	Larvae	672[0n]
AFCUL	AFCUL590-18	NG3Q12D	Culicoides enderleini	Larvae	661[0n]
AFCUL	AFCUL591-18	NG3Q8C	Culicoides kingi	Larvae	682[0n]
AFCUL	AFCUL592-18	NG3Q8D	Culicoides nivosus	Larvae	675[0n]
AFCUL	AFCUL593-18	NG3V2H	Culicoides enderleini	Larvae	667[0n]
AFCUL	AFCUL594-18	NG4I12C	Culicoides nivosus	Larvae	684[0n]
AFCUL	AFCUL595-18	NG4I12D	Culicoides oxystoma	Larvae	670[0n]
AFCUL	AFCUL596-18	NG4I12E	Culicoides oxystoma	Larvae	672[0n]
AFCUL	AFCUL597-18	NG4Q10A	Culicoides oxystoma	Larvae	678[0n]
AFCUL	AFCUL598-18	NG4Q10B	Culicoides similis	Larvae	658[0n]
AFCUL	AFCUL599-18	NG4Q10C	Culicoides similis	Larvae	676[0n]
AFCUL	AFCUL600-18	NG4Q10D	Culicoides oxystoma	Larvae	660[0n]
AFCUL	AFCUL601-18	NG4Q10E	Culicoides oxystoma	Larvae	671[0n]
AFCUL	AFCUL602-18	NG4Q10F	Culicoides enderleini	Larvae	660[0n]
AFCUL	AFCUL603-18	NG4Q10G	Culicoides oxystoma	Larvae	666[0n]
AFCUL	AFCUL604-18	NG4Q11A	Culicoides similis	Larvae	675[0n]
AFCUL	AFCUL605-18	NG4Q8E	Culicoides oxystoma	Larvae	660[0n]
AFCUL	AFCUL606-18	NG4Q8F	Culicoides oxystoma	Larvae	674[0n]
AFCUL	AFCUL607-18	NG4Q8G	Culicoides oxystoma	Larvae	670[0n]
AFCUL	AFCUL608-18	NG4Q8H	Culicoides oxystoma	Larvae	657[0n]
AFCUL	AFCUL609-18	NG4Q9A	Culicoides enderleini	Larvae	673[0n]
AFCUL	AFCUL610-18	NG4Q9B	Culicoides nivosus	Larvae	673[0n]
AFCUL	AFCUL611-18	NG4Q9C	Culicoides nivosus	Larvae	678[0n]
AFCUL	AFCUL612-18	NG4Q9D	Culicoides oxystoma	Larvae	662[0n]
AFCUL	AFCUL613-18	NG4Q9E	Culicoides oxystoma	Larvae	663[0n]
AFCUL	AFCUL614-18	NG4Q9F	Culicoides oxystoma	Larvae	662[0n]
AFCUL	AFCUL615-18	NG4Q9G	Culicoides oxystoma	Larvae	678[0n]
AFCUL	AFCUL616-18	NG4T5F	Culicoides nivosus	Larvae	669[0n]
AFCUL	AFCUL617-18	NG4V10A	Culicoides similis	Larvae	625[0n]
AFCUL	AFCUL618-18	NG4V10B	Culicoides similis	Larvae	675[0n]
AFCUL	AFCUL619-18	NG4V10C	Culicoides similis	Larvae	673[0n]
AFCUL	AFCUL620-18	NG4V10D	Culicoides similis	Larvae	680[0n]
AFCUL	AFCUL621-18	NG4V10E	Culicoides similis	Larvae	672[0n]
AFCUL	AFCUL622-18	NG4V8D	Culicoides similis	Larvae	663[0n]
AFCUL	AFCUL623-18	NG4V8E	Culicoides similis	Larvae	673[0n]
AFCUL	AFCUL624-18	NG4V8F	Culicoides similis	Larvae	672[0n]
AFCUL	AFCUL625-18	NG4V8H	Culicoides similis	Larvae	645[0n]
AFCUL	AFCUL626-18	NG5H6D	Culicoides oxystoma	Larvae	678[0n]
AFCUL	AFCUL627-18	NG5H6E	Culicoides oxystoma	Larvae	673[0n]
AFCUL	AFCUL628-18	NG5H6G	Culicoides oxystoma	Larvae	672[0n]
AFCUL	AFCUL629-18	NG5H7A	Culicoides similis	Larvae	677[0n]
AFCUL	AFCUL630-18	NG5H8B	Culicoides nivosus	Larvae	672[0n]
AFCUL	AFCUL631-18	NG5I12F	Culicoides oxystoma	Larvae	680[0n]
AFCUL	AFCUL632-18	NG5I12G	Culicoides oxystoma	Larvae	675[0n]
AFCUL	AFCUL633-18	NG5I2G	Culicoides oxystoma	Larvae	661[0n]
AFCUL	AFCUL634-18	NG5I4H	Culicoides distinctipennis	Larvae	673[0n]
AFCUL	AFCUL635-18	NG5P1G	Culicoides oxystoma	Larvae	670[0n]
AFCUL	AFCUL636-18	NG5P5C	Culicoides oxystoma	Larvae	666[0n]
AFCUL	AFCUL637-18	NG5P5D	Culicoides enderleini	Larvae	670[0n]
AFCUL	AFCUL638-18	NG5P5E	Culicoides oxystoma	Larvae	680[0n]
AFCUL	AFCUL639-18	NG5P5F	Culicoides nivosus	Larvae	663[0n]
AFCUL	AFCUL640-18	NG5P6A	Culicoides oxystoma	Larvae	666[0n]
AFCUL	AFCUL641-18	NG5Q6H	Culicoides oxystoma	Larvae	669[0n]
AFCUL	AFCUL642-18	NG5Q7A	Culicoides oxystoma	Larvae	675[0n]
AFCUL	AFCUL643-18	NG5Q7B	Culicoides similis	Larvae	666[0n]
AFCUL	AFCUL644-18	NG5Q7C	Culicoides enderleini	Larvae	678[0n]
AFCUL	AFCUL645-18	NG5T4G	Culicoides nivosus	Larvae	677[0n]
AFCUL	AFCUL646-18	NG5T4H	Culicoides oxystoma	Larvae	664[0n]
AFCUL	AFCUL647-18	NG5T5B	Culicoides oxystoma	Larvae	663[0n]
AFCUL	AFCUL648-18	NG5T5C	Culicoides oxystoma	Larvae	662[0n]
AFCUL	AFCUL649-18	NG5T5D	Culicoides oxystoma	Larvae	680[0n]
AFCUL	AFCUL650-18	PH1J4H	Culicoides nivosus	Larvae	682[0n]
AFCUL	AFCUL651-18	PH1P2E	Culicoides distinctipennis	Larvae	672[0n]
AFCUL	AFCUL652-18	PH1P4D	Culicoides distinctipennis	Larvae	677[0n]
AFCUL	AFCUL653-18	PH1P4E	Culicoides distinctipennis	Larvae	679[0n]
AFCUL	AFCUL654-18	PH1P4F	Culicoides distinctipennis	Larvae	672[0n]
AFCUL	AFCUL655-18	PH1P4G	Culicoides distinctipennis	Larvae	668[0n]
AFCUL	AFCUL656-18	PH1P5B	Culicoides distinctipennis	Larvae	669[0n]
AFCUL	AFCUL657-18	PH1Q2H	Culicoides distinctipennis	Larvae	672[0n]
AFCUL	AFCUL658-18	PH1Q3A	Culicoides similis	Larvae	678[0n]
AFCUL	AFCUL659-18	PH1Q3B	Culicoides distinctipennis	Larvae	676[0n]
AFCUL	AFCUL660-18	PH1Q3C	Culicoides distinctipennis	Larvae	679[0n]
AFCUL	AFCUL661-18	PH1Q3D	Culicoides distinctipennis	Larvae	674[0n]
AFCUL	AFCUL662-18	PH1Q3E	Culicoides distinctipennis	Larvae	675[0n]
AFCUL	AFCUL663-18	PH1Q3G	Culicoides distinctipennis	Larvae	675[0n]
AFCUL	AFCUL664-18	PH1Q7D	Culicoides distinctipennis	Larvae	677[0n]
AFCUL	AFCUL665-18	PH1Q7E	Culicoides oxystoma	Larvae	681[0n]
AFCUL	AFCUL666-18	PH1Q7F	Culicoides distinctipennis	Larvae	682[0n]
AFCUL	AFCUL667-18	PH1Q7G	Culicoides distinctipennis	Larvae	674[0n]
AFCUL	AFCUL668-18	PH1Q7H	Culicoides distinctipennis	Larvae	674[0n]
AFCUL	AFCUL669-18	PH2H12B	Culicoides oxystoma	Larvae	661[0n]
AFCUL	AFCUL670-18	PH2H1A	Culicoides distinctipennis	Larvae	673[0n]
AFCUL	AFCUL671-18	PH2H1B	Culicoides similis	Larvae	676[0n]
AFCUL	AFCUL672-18	PH2I11D	Culicoides oxystoma	Larvae	671[0n]
AFCUL	AFCUL673-18	PH2I11E	Culicoides oxystoma	Larvae	682[0n]
AFCUL	AFCUL674-18	PH2I1F	Culicoides oxystoma	Larvae	676[0n]
AFCUL	AFCUL675-18	PH2I1G	Culicoides oxystoma	Larvae	683[0n]
AFCUL	AFCUL676-18	PH2I2A	Culicoides oxystoma	Larvae	669[0n]
AFCUL	AFCUL677-18	PH2I2B	Culicoides oxystoma	Larvae	677[0n]
AFCUL	AFCUL678-18	PH2I2E	Culicoides oxystoma	Larvae	677[0n]
AFCUL	AFCUL679-18	PH2I2F	Culicoides oxystoma	Larvae	675[0n]
AFCUL	AFCUL680-18	PH2I3B	Culicoides nivosus	Larvae	675[0n]
AFCUL	AFCUL681-18	PH2J3C	Culicoides enderleini	Larvae	678[0n]
AFCUL	AFCUL682-18	PH2O12G	Culicoides distinctipennis	Larvae	680[0n]
AFCUL	AFCUL683-18	PH2P11C	Culicoides nivosus	Larvae	671[0n]
AFCUL	AFCUL684-18	PH2P11D	Culicoides distinctipennis	Larvae	669[0n]
AFCUL	AFCUL685-18	PH2Q1A	Culicoides kingi	Larvae	673[0n]
AFCUL	AFCUL686-18	PH2Q1B	Culicoides nivosus	Larvae	669[0n]
AFCUL	AFCUL687-18	PH2U12E	Culicoides distinctipennis	Larvae	678[0n]
AFCUL	AFCUL688-18	PT1H4C	Culicoides nivosus	Larvae	679[0n]
AFCUL	AFCUL689-18	PT1H4E	Culicoides oxystoma	Larvae	678[0n]
AFCUL	AFCUL690-18	PT1H4G	Culicoides nivosus	Larvae	680[0n]
AFCUL	AFCUL691-18	PT1H5A	Culicoides oxystoma	Larvae	657[0n]
AFCUL	AFCUL692-18	PT1H5B	Culicoides nivosus	Larvae	676[0n]
AFCUL	AFCUL693-18	PT1H5C	Culicoides oxystoma	Larvae	661[0n]
AFCUL	AFCUL694-18	PT1H7C	Culicoides nivosus	Larvae	677[0n]
AFCUL	AFCUL695-18	PT1H7D	Culicoides nivosus	Larvae	681[0n]
AFCUL	AFCUL696-18	PT1H7E	Culicoides nivosus	Larvae	676[0n]
AFCUL	AFCUL697-18	PT1H7F	Culicoides nivosus	Larvae	677[0n]
AFCUL	AFCUL698-18	PT1H7G	Culicoides oxystoma	Larvae	671[0n]
AFCUL	AFCUL699-18	PT1H7H	Culicoides oxystoma	Larvae	674[0n]
AFCUL	AFCUL700-18	PT1I10A	Culicoides oxystoma	Larvae	680[0n]
AFCUL	AFCUL701-18	PT1I10B	Culicoides oxystoma	Larvae	679[0n]
AFCUL	AFCUL702-18	PT1I10C	Culicoides oxystoma	Larvae	672[0n]
AFCUL	AFCUL703-18	PT1I10D	Culicoides oxystoma	Larvae	675[0n]
AFCUL	AFCUL704-18	PT1I10E	Culicoides oxystoma	Larvae	675[0n]
AFCUL	AFCUL705-18	PT1I10F	Culicoides oxystoma	Larvae	664[0n]
AFCUL	AFCUL706-18	PT1I10G	Culicoides oxystoma	Larvae	675[0n]
AFCUL	AFCUL707-18	PT1I10H	Culicoides oxystoma	Larvae	645[0n]
AFCUL	AFCUL708-18	PT1I11A	Culicoides oxystoma	Larvae	680[0n]
AFCUL	AFCUL709-18	PT1I11B	Culicoides oxystoma	Larvae	669[0n]
AFCUL	AFCUL710-18	PT1I11C	Culicoides oxystoma	Larvae	677[0n]
AFCUL	AFCUL711-18	PT1I5H	Culicoides oxystoma	Larvae	675[0n]
AFCUL	AFCUL712-18	PT1I6A	Culicoides oxystoma	Larvae	679[0n]
AFCUL	AFCUL713-18	PT1I8C	Culicoides oxystoma	Larvae	678[0n]
AFCUL	AFCUL714-18	PT1I8E	Culicoides oxystoma	Larvae	679[0n]
AFCUL	AFCUL715-18	PT1I8F	Culicoides oxystoma	Larvae	674[0n]
AFCUL	AFCUL716-18	PT1I8G	Culicoides oxystoma	Larvae	672[0n]
AFCUL	AFCUL717-18	PT1I8H	Culicoides oxystoma	Larvae	634[0n]
AFCUL	AFCUL718-18	PT1I9A	Culicoides oxystoma	Larvae	671[0n]
AFCUL	AFCUL719-18	PT1I9B	Culicoides oxystoma	Larvae	647[0n]
AFCUL	AFCUL720-18	PT1I9C	Culicoides oxystoma	Larvae	680[0n]
AFCUL	AFCUL721-18	PT1I9D	Culicoides oxystoma	Larvae	649[0n]
AFCUL	AFCUL722-18	PT1I9E	Culicoides oxystoma	Larvae	642[0n]
AFCUL	AFCUL723-18	PT1I9F	Culicoides oxystoma	Larvae	644[0n]
AFCUL	AFCUL724-18	PT1I9G	Culicoides oxystoma	Larvae	680[0n]
AFCUL	AFCUL725-18	PT1I9H	Culicoides oxystoma	Larvae	679[0n]
AFCUL	AFCUL726-18	PT1K10B	Culicoides oxystoma	Larvae	610[0n]
AFCUL	AFCUL727-18	PT1K10F	Culicoides oxystoma	Larvae	677[0n]
AFCUL	AFCUL728-18	PT1K11A	Culicoides oxystoma	Larvae	657[0n]
AFCUL	AFCUL729-18	PT1K11B	Culicoides oxystoma	Larvae	603[0n]
AFCUL	AFCUL730-18	PT1K11D	Culicoides oxystoma	Larvae	661[0n]
AFCUL	AFCUL731-18	PT1K1A	Culicoides oxystoma	Larvae	661[0n]
AFCUL	AFCUL732-18	PT1K1B	Culicoides oxystoma	Larvae	676[0n]
AFCUL	AFCUL733-18	PT1K1D	Culicoides oxystoma	Larvae	676[0n]
AFCUL	AFCUL734-18	PT1K1E	Culicoides oxystoma	Larvae	675[0n]
AFCUL	AFCUL735-18	PT1K1F	Culicoides oxystoma	Larvae	661[0n]
AFCUL	AFCUL736-18	PT1K1G	Culicoides oxystoma	Larvae	663[0n]
AFCUL	AFCUL737-18	PT1K1H	Culicoides oxystoma	Larvae	660[0n]
AFCUL	AFCUL738-18	PT1K2A	Culicoides oxystoma	Larvae	666[0n]
AFCUL	AFCUL739-18	PT1K2B	Culicoides oxystoma	Larvae	674[0n]
AFCUL	AFCUL740-18	PT1K2C	Culicoides oxystoma	Larvae	663[0n]
AFCUL	AFCUL741-18	PT1K2D	Culicoides oxystoma	Larvae	677[0n]
AFCUL	AFCUL742-18	PT1K2E	Culicoides oxystoma	Larvae	662[0n]
AFCUL	AFCUL743-18	PT1K2G	Culicoides oxystoma	Larvae	675[0n]
AFCUL	AFCUL744-18	PT1K2H	Culicoides oxystoma	Larvae	662[0n]
AFCUL	AFCUL745-18	PT1K3A	Culicoides oxystoma	Larvae	669[0n]
AFCUL	AFCUL746-18	PT1K3B	Culicoides oxystoma	Larvae	669[0n]
AFCUL	AFCUL747-18	PT1K3C	Culicoides oxystoma	Larvae	672[0n]
AFCUL	AFCUL748-18	PT1K3D	Culicoides oxystoma	Larvae	657[0n]
AFCUL	AFCUL749-18	PT1K3E	Culicoides oxystoma	Larvae	677[0n]
AFCUL	AFCUL750-18	PT1K3F	Culicoides oxystoma	Larvae	676[0n]
AFCUL	AFCUL751-18	PT1K3G	Culicoides oxystoma	Larvae	662[0n]
AFCUL	AFCUL752-18	PT1K3H	Culicoides oxystoma	Larvae	676[0n]
AFCUL	AFCUL753-18	PT1K4B	Culicoides oxystoma	Larvae	674[0n]
AFCUL	AFCUL754-18	PT1K4C	Culicoides oxystoma	Larvae	678[0n]
AFCUL	AFCUL755-18	PT1K4D	Culicoides oxystoma	Larvae	674[0n]
AFCUL	AFCUL756-18	PT1K4E	Culicoides oxystoma	Larvae	672[0n]
AFCUL	AFCUL757-18	PT1K4F	Culicoides oxystoma	Larvae	662[0n]
AFCUL	AFCUL758-18	PT1K4G	Culicoides oxystoma	Larvae	663[0n]
AFCUL	AFCUL759-18	PT1K4H	Culicoides oxystoma	Larvae	669[0n]
AFCUL	AFCUL760-18	PT1K5A	Culicoides oxystoma	Larvae	671[0n]
AFCUL	AFCUL761-18	PT1K5B	Culicoides oxystoma	Larvae	666[0n]
AFCUL	AFCUL762-18	PT1K5C	Culicoides oxystoma	Larvae	666[0n]
AFCUL	AFCUL763-18	PT1K5D	Culicoides oxystoma	Larvae	670[0n]
AFCUL	AFCUL764-18	PT1K5E	Culicoides oxystoma	Larvae	676[0n]
AFCUL	AFCUL765-18	PT1K5F	Culicoides enderleini	Larvae	657[0n]
AFCUL	AFCUL766-18	PT1K5G	Culicoides oxystoma	Larvae	671[0n]
AFCUL	AFCUL767-18	PT1K5H	Culicoides nivosus	Larvae	675[0n]
AFCUL	AFCUL768-18	PT1K6A	Culicoides oxystoma	Larvae	675[0n]
AFCUL	AFCUL769-18	PT1K6B	Culicoides oxystoma	Larvae	677[0n]
AFCUL	AFCUL770-18	PT1K6C	Culicoides oxystoma	Larvae	671[0n]
AFCUL	AFCUL771-18	PT1K6E	Culicoides oxystoma	Larvae	679[0n]
AFCUL	AFCUL772-18	PT1K6F	Culicoides oxystoma	Larvae	674[0n]
AFCUL	AFCUL773-18	PT1K6G	Culicoides oxystoma	Larvae	661[0n]
AFCUL	AFCUL774-18	PT1K6H	Culicoides oxystoma	Larvae	660[0n]
AFCUL	AFCUL775-18	PT1K7A	Culicoides enderleini	Larvae	661[0n]
AFCUL	AFCUL776-18	PT1K7B	Culicoides oxystoma	Larvae	680[0n]
AFCUL	AFCUL777-18	PT1K7C	Culicoides oxystoma	Larvae	662[0n]
AFCUL	AFCUL778-18	PT1K7D	Culicoides oxystoma	Larvae	657[0n]
AFCUL	AFCUL779-18	PT1K7E	Culicoides oxystoma	Larvae	579[0n]
AFCUL	AFCUL780-18	PT1K7F	Culicoides enderleini	Larvae	676[0n]
AFCUL	AFCUL781-18	PT1K7G	Culicoides enderleini	Larvae	663[0n]
AFCUL	AFCUL782-18	PT1K8C	Culicoides enderleini	Larvae	645[0n]
AFCUL	AFCUL783-18	PT1K8D	Culicoides oxystoma	Larvae	630[0n]
AFCUL	AFCUL784-18	PT1K8H	Culicoides oxystoma	Larvae	663[0n]
AFCUL	AFCUL785-18	PT1K9A	Culicoides oxystoma	Larvae	679[0n]
AFCUL	AFCUL786-18	PT1K9B	Culicoides oxystoma	Larvae	645[0n]
AFCUL	AFCUL787-18	PT1K9C	Culicoides oxystoma	Larvae	679[0n]
AFCUL	AFCUL788-18	PT1K9D	Culicoides oxystoma	Larvae	642[0n]
AFCUL	AFCUL789-18	PT1K9F	Culicoides oxystoma	Larvae	603[0n]
AFCUL	AFCUL790-18	PT1K9G	Culicoides oxystoma	Larvae	679[0n]
AFCUL	AFCUL791-18	PT1K9H	Culicoides oxystoma	Larvae	672[0n]
AFCUL	AFCUL792-18	PT1M10A	Culicoides oxystoma	Larvae	672[0n]
AFCUL	AFCUL793-18	PT1M10B	Culicoides oxystoma	Larvae	679[0n]
AFCUL	AFCUL794-18	PT1M10C	Culicoides oxystoma	Larvae	678[0n]
AFCUL	AFCUL795-18	PT1M10F	Culicoides oxystoma	Larvae	668[0n]
AFCUL	AFCUL796-18	PT1M10H	Culicoides oxystoma	Larvae	657[0n]
AFCUL	AFCUL797-18	PT1M2H	Culicoides oxystoma	Larvae	681[0n]
AFCUL	AFCUL798-18	PT1M3A	Culicoides oxystoma	Larvae	679[0n]
AFCUL	AFCUL799-18	PT1M3C	Culicoides oxystoma	Larvae	678[0n]
AFCUL	AFCUL800-18	PT1M3D	Culicoides oxystoma	Larvae	661[0n]
AFCUL	AFCUL801-18	PT1M3F	Culicoides oxystoma	Larvae	679[0n]
AFCUL	AFCUL802-18	PT1M3G	Culicoides oxystoma	Larvae	682[0n]
AFCUL	AFCUL803-18	PT1M4C	Culicoides oxystoma	Larvae	657[0n]
AFCUL	AFCUL804-18	PT1M4E	Culicoides oxystoma	Larvae	634[0n]
AFCUL	AFCUL805-18	PT1M4F	Culicoides oxystoma	Larvae	676[0n]
AFCUL	AFCUL806-18	PT1M4G	Culicoides oxystoma	Larvae	683[0n]
AFCUL	AFCUL807-18	PT1M5B	Culicoides oxystoma	Larvae	676[0n]
AFCUL	AFCUL808-18	PT1M5C	Culicoides oxystoma	Larvae	672[0n]
AFCUL	AFCUL809-18	PT1M5D	Culicoides oxystoma	Larvae	603[0n]
AFCUL	AFCUL810-18	PT1M5F	Culicoides oxystoma	Larvae	670[0n]
AFCUL	AFCUL811-18	PT1M5G	Culicoides oxystoma	Larvae	676[0n]
AFCUL	AFCUL812-18	PT1M6B	Culicoides oxystoma	Larvae	663[0n]
AFCUL	AFCUL813-18	PT1M6D	Culicoides oxystoma	Larvae	678[0n]
AFCUL	AFCUL814-18	PT1M6H	Culicoides oxystoma	Larvae	662[0n]
AFCUL	AFCUL815-18	PT1M7A	Culicoides oxystoma	Larvae	660[0n]
AFCUL	AFCUL816-18	PT1M7C	Culicoides oxystoma	Larvae	666[0n]
AFCUL	AFCUL817-18	PT1M7E	Culicoides oxystoma	Larvae	671[0n]
AFCUL	AFCUL818-18	PT1M7F	Culicoides oxystoma	Larvae	668[0n]
AFCUL	AFCUL819-18	PT1M7G	Culicoides oxystoma	Larvae	671[0n]
AFCUL	AFCUL820-18	PT1M8C	Culicoides oxystoma	Larvae	676[0n]
AFCUL	AFCUL821-18	PT1M8D	Culicoides oxystoma	Larvae	680[0n]
AFCUL	AFCUL822-18	PT1M8E	Culicoides oxystoma	Larvae	671[0n]
AFCUL	AFCUL823-18	PT1M8G	Culicoides oxystoma	Larvae	672[0n]
AFCUL	AFCUL824-18	PT1M8H	Culicoides oxystoma	Larvae	671[0n]
AFCUL	AFCUL825-18	PT1M9A	Culicoides enderleini	Larvae	678[0n]
AFCUL	AFCUL826-18	PT1M9B	Culicoides oxystoma	Larvae	669[0n]
AFCUL	AFCUL827-18	PT1M9C	Culicoides oxystoma	Larvae	661[0n]
AFCUL	AFCUL828-18	PT1M9D	Culicoides oxystoma	Larvae	675[0n]
AFCUL	AFCUL829-18	PT1M9E	Culicoides oxystoma	Larvae	676[0n]
AFCUL	AFCUL830-18	PT1M9G	Culicoides oxystoma	Larvae	666[0n]
AFCUL	AFCUL831-18	PT1M9H	Culicoides oxystoma	Larvae	675[0n]
AFCUL	AFCUL832-18	PT1P10A	Culicoides oxystoma	Larvae	668[0n]
AFCUL	AFCUL833-18	PT1P8G	Culicoides nivosus	Larvae	669[0n]
AFCUL	AFCUL834-18	PT1P8H	Culicoides nivosus	Larvae	668[0n]
AFCUL	AFCUL835-18	PT1P9A	Culicoides oxystoma	Larvae	668[0n]
AFCUL	AFCUL836-18	PT1P9B	Culicoides oxystoma	Larvae	663[0n]
AFCUL	AFCUL837-18	PT1P9C	Culicoides oxystoma	Larvae	672[0n]
AFCUL	AFCUL838-18	PT1P9D	Culicoides oxystoma	Larvae	667[0n]
AFCUL	AFCUL839-18	PT1P9E	Culicoides oxystoma	Larvae	666[0n]
AFCUL	AFCUL840-18	PT1P9F	Culicoides oxystoma	Larvae	672[0n]
AFCUL	AFCUL841-18	PT1P9G	Culicoides oxystoma	Larvae	635[0n]
AFCUL	AFCUL842-18	PT1P9H	Culicoides oxystoma	Larvae	663[0n]
AFCUL	AFCUL843-18	PT2H4A	Culicoides nivosus	Larvae	676[0n]
AFCUL	AFCUL844-18	PT2J4E	Culicoides nivosus	Larvae	657[0n]
AFCUL	AFCUL845-18	PT2J4F	Culicoides distinctipennis	Larvae	680[0n]
AFCUL	AFCUL846-18	PT2Q12E	Culicoides nivosus	Larvae	678[0n]
AFCUL	AFCUL847-18	PT2Q12F	Culicoides oxystoma	Larvae	674[0n]
AFCUL	AFCUL848-18	PT2Q12G	Culicoides nivosus	Larvae	678[0n]
AFCUL	AFCUL849-18	PT2Q12H	Culicoides nivosus	Larvae	677[0n]
AFCUL	AFCUL850-18	PT2Q6A	Culicoides nivosus	Larvae	675[0n]
AFCUL	AFCUL851-18	PT2Q6B	Culicoides nivosus	Larvae	676[0n]
AFCUL	AFCUL852-18	PT2Q6C	Culicoides nivosus	Larvae	680[0n]
AFCUL	AFCUL853-18	PT2Q6D	Culicoides oxystoma	Larvae	669[0n]
AFCUL	AFCUL854-18	PT2T10A	Culicoides nivosus	Larvae	672[0n]
AFCUL	AFCUL855-18	PT2T10B	Culicoides nivosus	Larvae	669[0n]
AFCUL	AFCUL856-18	PT2T11A	Culicoides oxystoma	Larvae	663[0n]
AFCUL	AFCUL857-18	PT2T11D	Culicoides similis	Larvae	669[0n]
AFCUL	AFCUL858-18	PT2T11E	Culicoides oxystoma	Larvae	657[0n]
AFCUL	AFCUL859-18	PT2T11F	Culicoides oxystoma	Larvae	672[0n]
AFCUL	AFCUL860-18	PT2T11G	Culicoides similis	Larvae	667[0n]
AFCUL	AFCUL861-18	PT2T12A	Culicoides oxystoma	Larvae	657[0n]
AFCUL	AFCUL862-18	PT2T12B	Culicoides oxystoma	Larvae	639[0n]
AFCUL	AFCUL863-18	PT2T12C	Culicoides oxystoma	Larvae	663[0n]
AFCUL	AFCUL864-18	PT2T12D	Culicoides oxystoma	Larvae	666[0n]
AFCUL	AFCUL865-18	PT2T12E	Culicoides oxystoma	Larvae	661[0n]
AFCUL	AFCUL866-18	PT2T12F	Culicoides oxystoma	Larvae	668[0n]
AFCUL	AFCUL867-18	PT2T12G	Culicoides nivosus	Larvae	677[0n]
AFCUL	AFCUL868-18	PT2T8C	Culicoides distinctipennis	Larvae	662[0n]
AFCUL	AFCUL869-18	PT2T8D	Culicoides distinctipennis	Larvae	670[0n]
AFCUL	AFCUL870-18	PT2T8E	Culicoides oxystoma	Larvae	663[0n]
AFCUL	AFCUL871-18	PT2T8F	Culicoides oxystoma	Larvae	657[0n]
AFCUL	AFCUL872-18	PT2T8G	Culicoides oxystoma	Larvae	665[0n]
AFCUL	AFCUL873-18	PT2T8H	Culicoides oxystoma	Larvae	670[0n]
AFCUL	AFCUL874-18	PT2T9A	Culicoides oxystoma	Larvae	669[0n]
AFCUL	AFCUL875-18	PT2T9B	Culicoides oxystoma	Larvae	667[0n]
AFCUL	AFCUL876-18	PT2T9D	Culicoides similis	Larvae	671[0n]
AFCUL	AFCUL877-18	PT2T9E	Culicoides oxystoma	Larvae	676[0n]
AFCUL	AFCUL878-18	PT2T9F	Culicoides oxystoma	Larvae	648[0n]
AFCUL	AFCUL879-18	PT2U10E	Culicoides nivosus	Larvae	683[0n]
AFCUL	AFCUL880-18	PT2U10G	Culicoides nivosus	Larvae	672[0n]
AFCUL	AFCUL881-18	PT2U10H	Culicoides nivosus	Larvae	676[0n]
AFCUL	AFCUL882-18	PT2U11A	Culicoides nivosus	Larvae	687[0n]
AFCUL	AFCUL883-18	PT2U11B	Culicoides nivosus	Larvae	675[0n]
AFCUL	AFCUL884-18	PT2U11C	Culicoides nivosus	Larvae	678[0n]
AFCUL	AFCUL885-18	PT2U11D	Culicoides nivosus	Larvae	634[0n]
AFCUL	AFCUL886-18	PT2U11E	Culicoides nivosus	Larvae	648[0n]
AFCUL	AFCUL887-18	PT2U11F	Culicoides nivosus	Larvae	679[0n]
AFCUL	AFCUL888-18	PT2U11G	Culicoides nivosus	Larvae	635[0n]
AFCUL	AFCUL889-18	PT2U12A	Culicoides enderleini	Larvae	634[0n]
AFCUL	AFCUL890-18	PT2U12B	Culicoides nivosus	Larvae	636[0n]
AFCUL	AFCUL891-18	PT2U12F	Culicoides oxystoma	Larvae	675[0n]
AFCUL	AFCUL892-18	PT2U12G	Culicoides oxystoma	Larvae	676[0n]
AFCUL	AFCUL893-18	PT2U12H	Culicoides nivosus	Larvae	644[0n]
AFCUL	AFCUL894-18	PT2U4E	Culicoides nivosus	Larvae	678[0n]
AFCUL	AFCUL895-18	PT2U4F	Culicoides oxystoma	Larvae	635[0n]
AFCUL	AFCUL896-18	PT2U5A	Culicoides oxystoma	Larvae	648[0n]
AFCUL	AFCUL897-18	PT2U5B	Culicoides oxystoma	Larvae	669[0n]
AFCUL	AFCUL898-18	PT2U5C	Culicoides oxystoma	Larvae	648[0n]
AFCUL	AFCUL899-18	PT2U5D	Culicoides oxystoma	Larvae	677[0n]
AFCUL	AFCUL900-18	PT2U5E	Culicoides oxystoma	Larvae	669[0n]
AFCUL	AFCUL901-18	PT2U5F	Culicoides nivosus	Larvae	690[0n]
AFCUL	AFCUL902-18	PT2U5G	Culicoides oxystoma	Larvae	669[0n]
AFCUL	AFCUL903-18	PT2U6B	Culicoides oxystoma	Larvae	679[0n]
AFCUL	AFCUL904-18	PT2U7H	Culicoides nivosus	Larvae	669[0n]
AFCUL	AFCUL905-18	PT2U8A	Culicoides nivosus	Larvae	669[0n]
AFCUL	AFCUL906-18	PT2U8B	Culicoides pycnostictus	Larvae	653[0n]
AFCUL	AFCUL907-18	PT2U8C	Culicoides oxystoma	Larvae	636[0n]
AFCUL	AFCUL908-18	PT2U8D	Culicoides nivosus	Larvae	671[0n]
AFCUL	AFCUL909-18	PT2U8H	Culicoides oxystoma	Larvae	666[0n]
AFCUL	AFCUL910-18	PT2U9A	Culicoides similis	Larvae	677[0n]
AFCUL	AFCUL911-18	PT2V10F	Culicoides nivosus	Larvae	686[0n]
AFCUL	AFCUL912-18	PT2V10G	Culicoides nivosus	Larvae	679[0n]
AFCUL	AFCUL913-18	PT2V10H	Culicoides nivosus	Larvae	681[0n]
AFCUL	AFCUL914-18	PT2V1A	Culicoides nivosus	Larvae	676[0n]
AFCUL	AFCUL915-18	PT2V1B	Culicoides nivosus	Larvae	671[0n]
AFCUL	AFCUL916-18	PT2V1C	Culicoides oxystoma	Larvae	648[0n]
AFCUL	AFCUL917-18	PT2V1D	Culicoides oxystoma	Larvae	610[0n]
AFCUL	AFCUL918-18	PT2V9A	Culicoides nivosus	Larvae	683[0n]
AFCUL	AFCUL919-18	PT2V9B	Culicoides nivosus	Larvae	687[0n]
AFCUL	AFCUL920-18	PT2V9C	Culicoides imicola	Larvae	708[0n]
AFCUL	AFCUL921-18	PT2W10A	Culicoides oxystoma	Larvae	630[0n]
AFCUL	AFCUL922-18	PT2W10B	Culicoides oxystoma	Larvae	630[0n]
AFCUL	AFCUL923-18	PT2W10C	Culicoides oxystoma	Larvae	666[0n]
AFCUL	AFCUL924-18	PT2W10D	Culicoides oxystoma	Larvae	674[0n]
AFCUL	AFCUL925-18	PT2W10E	Culicoides oxystoma	Larvae	636[0n]
AFCUL	AFCUL926-18	PT2W10F	Culicoides oxystoma	Larvae	673[0n]
AFCUL	AFCUL927-18	PT2W10G	Culicoides oxystoma	Larvae	674[0n]
AFCUL	AFCUL928-18	PT2W10H	Culicoides oxystoma	Larvae	678[0n]
AFCUL	AFCUL929-18	PT2W11A	Culicoides oxystoma	Larvae	679[0n]
AFCUL	AFCUL930-18	PT2W11B	Culicoides oxystoma	Larvae	646[0n]
AFCUL	AFCUL931-18	PT2W11C	Culicoides oxystoma	Larvae	681[0n]
AFCUL	AFCUL932-18	PT2W11D	Culicoides oxystoma	Larvae	633[0n]
AFCUL	AFCUL933-18	PT2W11E	Culicoides oxystoma	Larvae	669[0n]
AFCUL	AFCUL934-18	PT2W11F	Culicoides oxystoma	Larvae	675[0n]
AFCUL	AFCUL935-18	PT2W11G	Culicoides oxystoma	Larvae	684[0n]
AFCUL	AFCUL936-18	PT2W11H	Culicoides oxystoma	Larvae	642[0n]
AFCUL	AFCUL937-18	PT2W12A	Culicoides oxystoma	Larvae	680[0n]
AFCUL	AFCUL938-18	PT2W12B	Culicoides oxystoma	Larvae	669[0n]
AFCUL	AFCUL939-18	PT2W12C	Culicoides oxystoma	Larvae	635[0n]
AFCUL	AFCUL940-18	PT2W12D	Culicoides oxystoma	Larvae	654[0n]
AFCUL	AFCUL941-18	PT2W12E	Culicoides oxystoma	Larvae	634[0n]
AFCUL	AFCUL942-18	PT2W12F	Culicoides oxystoma	Larvae	686[0n]
AFCUL	AFCUL943-18	PT2W12H	Culicoides oxystoma	Larvae	642[0n]
AFCUL	AFCUL944-18	PT2W3B	Culicoides oxystoma	Larvae	670[0n]
AFCUL	AFCUL945-18	PT2W3C	Culicoides oxystoma	Larvae	583[0n]
AFCUL	AFCUL946-18	PT2W3D	Culicoides oxystoma	Larvae	670[0n]
AFCUL	AFCUL947-18	PT2W3E	Culicoides oxystoma	Larvae	663[0n]
AFCUL	AFCUL948-18	PT2W3F	Culicoides oxystoma	Larvae	675[0n]
AFCUL	AFCUL949-18	PT2W4A	Culicoides oxystoma	Larvae	633[0n]
AFCUL	AFCUL950-18	PT2W4B	Culicoides oxystoma	Larvae	610[0n]
AFCUL	AFCUL951-18	PT2W4C	Culicoides oxystoma	Larvae	670[0n]
AFCUL	AFCUL952-18	PT2W4E	Culicoides oxystoma	Larvae	648[0n]
AFCUL	AFCUL953-18	PT2W4F	Culicoides oxystoma	Larvae	634[0n]
AFCUL	AFCUL954-18	PT2W4H	Culicoides oxystoma	Larvae	681[0n]
AFCUL	AFCUL955-18	PT2W5B	Culicoides oxystoma	Larvae	635[0n]
AFCUL	AFCUL956-18	PT2W5C	Culicoides oxystoma	Larvae	633[0n]
AFCUL	AFCUL957-18	PT2W5D	Culicoides oxystoma	Larvae	642[0n]
AFCUL	AFCUL958-18	PT2W5E	Culicoides oxystoma	Larvae	642[0n]
AFCUL	AFCUL959-18	PT2W5F	Culicoides oxystoma	Larvae	635[0n]
AFCUL	AFCUL960-18	PT2W5H	Culicoides oxystoma	Larvae	645[0n]
AFCUL	AFCUL961-18	PT2W6A	Culicoides oxystoma	Larvae	564[0n]
AFCUL	AFCUL962-18	PT2W6E	Culicoides oxystoma	Larvae	634[0n]
AFCUL	AFCUL963-18	PT2W6G	Culicoides oxystoma	Larvae	678[0n]
AFCUL	AFCUL964-18	PT2W9D	Culicoides oxystoma	Larvae	670[0n]
AFCUL	AFCUL965-18	PT2W9E	Culicoides oxystoma	Larvae	672[0n]
AFCUL	AFCUL966-18	PT2W9F	Culicoides oxystoma	Larvae	669[0n]
AFCUL	AFCUL967-18	PT2W9G	Culicoides oxystoma	Larvae	646[0n]
AFCUL	AFCUL968-18	PT2W9H	Culicoides oxystoma	Larvae	642[0n]
AFCUL	AFCUL969-18	PT3H10A	Culicoides oxystoma	Larvae	684[0n]
AFCUL	AFCUL970-18	PT3H9E	Culicoides nivosus	Larvae	678[0n]
AFCUL	AFCUL971-18	PT3H9F	Culicoides nivosus	Larvae	679[0n]
AFCUL	AFCUL972-18	PT3H9G	Culicoides oxystoma	Larvae	662[0n]
AFCUL	AFCUL973-18	PT3H9H	Culicoides oxystoma	Larvae	662[0n]
AFCUL	AFCUL974-18	PT3J10A	Culicoides oxystoma	Larvae	680[0n]
AFCUL	AFCUL975-18	PT3J10B	Culicoides oxystoma	Larvae	678[0n]
AFCUL	AFCUL976-18	PT3J10C	Culicoides oxystoma	Larvae	680[0n]
AFCUL	AFCUL977-18	PT3J10D	Culicoides oxystoma	Larvae	681[0n]
AFCUL	AFCUL978-18	PT3J10E	Culicoides oxystoma	Larvae	686[0n]
AFCUL	AFCUL979-18	PT3J10F	Culicoides oxystoma	Larvae	680[0n]
AFCUL	AFCUL980-18	PT3J10G	Culicoides oxystoma	Larvae	661[0n]
AFCUL	AFCUL981-18	PT3J10H	Culicoides oxystoma	Larvae	682[0n]
AFCUL	AFCUL982-18	PT3J11B	Culicoides oxystoma	Larvae	680[0n]
AFCUL	AFCUL983-18	PT3J11C	Culicoides oxystoma	Larvae	661[0n]
AFCUL	AFCUL984-18	PT3J8E	Culicoides oxystoma	Larvae	661[0n]
AFCUL	AFCUL985-18	PT3J8F	Culicoides oxystoma	Larvae	662[0n]
AFCUL	AFCUL986-18	PT3J8G	Culicoides oxystoma	Larvae	585[0n]
AFCUL	AFCUL987-18	PT3J8H	Culicoides oxystoma	Larvae	678[0n]
AFCUL	AFCUL988-18	PT3J9A	Culicoides oxystoma	Larvae	661[0n]
AFCUL	AFCUL989-18	PT3J9B	Culicoides oxystoma	Larvae	661[0n]
AFCUL	AFCUL990-18	PT3J9C	Culicoides oxystoma	Larvae	662[0n]
AFCUL	AFCUL991-18	PT3J9D	Culicoides oxystoma	Larvae	661[0n]
AFCUL	AFCUL992-18	PT3J9E	Culicoides oxystoma	Larvae	661[0n]
AFCUL	AFCUL993-18	PT3J9F	Culicoides oxystoma	Larvae	680[0n]
AFCUL	AFCUL994-18	PT3J9G	Culicoides oxystoma	Larvae	678[0n]
AFCUL	AFCUL995-18	PT3J9H	Culicoides oxystoma	Larvae	682[0n]
AFCUL	AFCUL996-18	PT3M1B	Culicoides oxystoma	Larvae	679[0n]
AFCUL	AFCUL997-18	PT3M1D	Culicoides oxystoma	Larvae	661[0n]
AFCUL	AFCUL998-18	PT3M1E	Culicoides oxystoma	Larvae	657[0n]
AFCUL	AFCUL999-18	PT3M1F	Culicoides oxystoma	Larvae	673[0n]
