# Supplementary material for: DNA barcoding and molecular identification of field-collected Culicoides larvae in the Niayes area of Senegal
Source: Parasit Vectors. 2018 Dec 3;11:615. doi: 10.1186/s13071-018-3176-y (PMC6276223; doi:10.1186/s13071-018-3176-y)
Supplement: Supplementary file 4 — Table S2. Comparison between DNA sequences for Afrotropical Culicoides species using the Barcode Gap Analysis tools on BOLD. (XLSX 12 kb) [file 13071_2018_3176_MOESM4_ESM.xlsx]

## Sheet: Table S2
Order	Family	Species	Mean Intra-Sp	Max Intra-Sp	Nearest Species	Distance to NN
Diptera	Ceratopogonidae	Culicoides austeni	N/A	0	Culicoides similis	18.37
Diptera	Ceratopogonidae	Culicoides bolitinos	5.78	9.11	Culicoides pseudopallidipennis	7.06
Diptera	Ceratopogonidae	Culicoides brucei	2.55	2.89	Culicoides magnus	13.21
Diptera	Ceratopogonidae	Culicoides distinctipennis	2.86	8.18	Culicoides leucostictus	12
Diptera	Ceratopogonidae	Culicoides enderleini	3.49	18.16	Culicoides oxystoma	0
Diptera	Ceratopogonidae	Culicoides engubandei	1.04	1.04	Culicoides similis	14.47
Diptera	Ceratopogonidae	Culicoides grahamii	5.14	6.32	Culicoides oxystoma	20.27
Diptera	Ceratopogonidae	Culicoides gulbenkiani	1.23	1.86	Culicoides tuttifrutti	16.58
Diptera	Ceratopogonidae	Culicoides imicola	0.86	1.82	Culicoides sp. 22	9.6
Diptera	Ceratopogonidae	Culicoides isioloensis	0.15	0.15	Culicoides miombo	17.5
Diptera	Ceratopogonidae	Culicoides kanagai	N/A	0	Culicoides tuttifrutti	16.77
Diptera	Ceratopogonidae	Culicoides kibatiensis	N/A	0	Culicoides kwagga	15.98
Diptera	Ceratopogonidae	Culicoides kingi	1.7	6.17	Culicoides oxystoma	8.09
Diptera	Ceratopogonidae	Culicoides kwagga	0.48	0.48	Culicoides tuttifrutti	10.27
Diptera	Ceratopogonidae	Culicoides leucostictus	1.16	1.51	Culicoides distinctipennis	12
Diptera	Ceratopogonidae	Culicoides loxodontis	0.47	0.47	Culicoides pseudopallidipennis	10.82
Diptera	Ceratopogonidae	Culicoides macintoshi	0.47	0.78	Culicoides brucei	15.51
Diptera	Ceratopogonidae	Culicoides magnus	0.9	1.85	Culicoides brucei	13.21
Diptera	Ceratopogonidae	Culicoides milnei	N/A	0	Culicoides oxystoma	16.53
Diptera	Ceratopogonidae	Culicoides miombo	0.48	1.79	Culicoides tuttifrutti	11.35
Diptera	Ceratopogonidae	Culicoides moreli	0.89	1.93	Culicoides tuttifrutti	17.63
Diptera	Ceratopogonidae	Culicoides murphy	0.56	1.38	Culicoides oxystoma	12.62
Diptera	Ceratopogonidae	Culicoides neavei	9.47	9.47	Culicoides distinctipennis	15.86
Diptera	Ceratopogonidae	Culicoides nevilli	3.64	6.04	Culicoides subschultzei	4.12
Diptera	Ceratopogonidae	Culicoides nivosus	2.23	11.62	Culicoides oxystoma	0
Diptera	Ceratopogonidae	Culicoides ovalis	N/A	0	Culicoides ravus	16.14
Diptera	Ceratopogonidae	Culicoides oxystoma	1.86	24.84	Culicoides nivosus	0
Diptera	Ceratopogonidae	Culicoides pseudopallidipennis	3.91	9.18	Culicoides tuttifrutti	6.06
Diptera	Ceratopogonidae	Culicoides pycnostictus	2.63	3.81	Culicoides oxystoma	13.99
Diptera	Ceratopogonidae	Culicoides ravus	3.43	5.3	Culicoides oxystoma	11.91
Diptera	Ceratopogonidae	Culicoides schultzei	1.69	1.69	Culicoides nevilli	8.93
Diptera	Ceratopogonidae	Culicoides similis	5.57	17.88	Culicoides oxystoma	12.96
Diptera	Ceratopogonidae	Culicoides sp. 20	0.56	0.93	Culicoides sp. 22	14.65
Diptera	Ceratopogonidae	Culicoides sp. 22	0.09	0.3	Culicoides imicola	9.6
Diptera	Ceratopogonidae	Culicoides sp. 54	N/A	0	Culicoides pseudopallidipennis	16.88
Diptera	Ceratopogonidae	Culicoides subschultzei	0.87	1.4	Culicoides nevilli	4.12
Diptera	Ceratopogonidae	Culicoides tororoensis	0.16	0.16	Culicoides magnus	15.33
Diptera	Ceratopogonidae	Culicoides tropicalis	1.16	1.75	Culicoides oxystoma	11.84
Diptera	Ceratopogonidae	Culicoides tuttifrutti	0.81	1.58	Culicoides pseudopallidipennis	6.06
Diptera	Ceratopogonidae	Culicoides zuluensis	3.5	6.62	Culicoides murphy	17.08
